# Supplementary material for: The RNA-binding protein DAZL functions as repressor and activator of mRNA translation during oocyte maturation
Source: Nat Commun. 2020 Mar 13;11:1399. doi: 10.1038/s41467-020-15209-9 (PMC7070028; doi:10.1038/s41467-020-15209-9)
Supplement: Supplementary file 6 — Source Data [file 41467_2020_15209_MOESM6_ESM.xlsx]

## Sheet: Fig1c,d,e
Dazl RiboTag Ip/qPCR						Tex19.1 RiboTag IP/ qPCR					ccnb1 qPCR
	GV	MI	GV	MI		Control GV	Control M1	Dazl MO GV	Dazl MO MI			GV	MI	GV	MI
	3.061	7.534	2.795	2.571		1.59	5.013	1.333	3.101			4.083	9.926	1.393	4.733
	1.548	4.77434	1.604	2.032		1.11	6.03153	0.441	2.37571			1.351	4.358	2.049	7.635
	1.604	7.313		2.164		1.517	5.57		1.337			2.796	5.613
		6.967				0.95	5.864					1.53	6.379
							5.445

## Sheet: Fig1 f, g, h
Dazl RiboTag Ip/qPCR input						Tex19.1 RiboTag IP/ qPCR input					ccnb1 RiboTag IP/ qPCR input
	GV	MI	GV	MI		Control GV	Control M1	Dazl MO GV	Dazl MO MI			GV	MI	GV	MI
Exp1	0.0927	0.1507	0.0705	0.1199		0.0614	0.0704	0.0535	0.0839			0.4926	0.7481	0.8153	0.8838
Exp2	0.0572	0.1017	0.0661	0.0496		0.0316	0.0526	0.0382	0.0282			0.4826	0.6598	0.5459	0.5486
Exp3	0.1381	0.0701		0.1372		0.0273	0.0294		0.0382			0.7223	1.01533
Exp4		0.0976				0.0527	0.0223					0.4019	0.5033

## Sheet: Fig2
	Con GV			Con MI			Dazl MO GV			Dazl MO MI
Tex19.1 input	58.8879	40.0092		86.7711	45.005		62.3647	30.2682		33.5496	45.2172
Tex19.1 HA	27.3803	41.473		151.432	215.074		46.9053	43.4272		10.9617	117.569
Tex19.1 IP	1.19865	1.17579	2.13124
Txnip input	487.754	320.998		677.464	489.204		400.083	344.233		337.48	258.506
Txnip HA	326.338	127.167		809.689	983.282		411.875	344.104		446.133	341.86
Txnip IP	1.21867	1.38644	1.81359
Akap10 input	48.9744	27.8019		76.5221	30.9004		59.9065	56.6095		61.9915
Akap10 HA	28.2462	12.5364		41.1013	51.6745		49.4311	51.8027		332.278
Akap10 IP	2.57235	3.80435	5.60612
Nsf input	703.833	583.627		654.124	1011.93		679.047	770.156		650.876	767.319
Nsf HA	830.711	803.289		783.522	869.128		583.846	927.737		2271.71	2236.24
Nsf IP	1.52944	1.79063

## Sheet: Fig3 
Fig3a. RiboTag IP/RNA-Seq							Fig 3b. RiboTag IP/RNA-Seq
	Con MO 6h		Dazl MO 6h					Con MO 6h		Dazl MO 6h
Dppa3	1	1	1.11193	0.399835			Akap10	1	1	7.16304	0.760999
Dazl	1	1		0.288415			Cenpe	1	1	2.80188	4.14813
Tex19.1	1	1	0.0598175	0.641568			Nsf	1	1	2.89936	2.57297
Txnip	1	1	0.497646	0.381333			Ywhaz	1	1	2.17244	1.8296
Btg4	1	1	0.329014	0.285283			Nin	1	1	1.71282	1.75318
Rad51C	1	1	0.341625	0.311019			YTHDF3	1	1	2.38615	1.96665
Oosp1	1	1	0.560894	0.399407			GDF9	1	1	1.0513	0.704992
Obox5	1	1	0.36618	0.381957
Ireb2	1	1	0.0455306	0.61515
Tcl1	1	1	0.0223219	0.224427
Ccnb1	1	1	1.33425	0.351984
Fig3c. RiboTagIP/qPCR
	Con MO 6h					Dazl MO 6h
Dppa3	0.228848	0.620835	0.75754	1.91934	1.47344	1.74588	0.891119		1.62139	0.478406	0.648047
Dazl	1.4332	0.658578	0.908225	1.3438		0.341253	0.625072	0.425608	0.304245
Tex19.1	0.976454	1.08495	0.938597			0.618592	0.426571	0.81994
Txnip	1.2404	0.79794				0.42632	0.543567
Btg4	1.4143	0.884963	0.700742			0.6985	0.477299	0.387442	0.618889
Rad51C	0.863253	1.21678	0.919967			0.434736	0.738557	0.694393
Oosp1	0.975812	1.02419				0.481891	0.526187
Obox5	1.03716	0.962839				0.499283	0.433616
Ireb2	0.926847	1.07315	1.31167			0.560426	0.39024	0.458697
Tcl1	0.904005	0.877577	1.21842			0.502328	0.362478
Ccnb1	0.482892	1.11547	1.51711			1.89305	0.962774	1.62511
Fig3d. RiboTag IP/qPCR
	Con MO 6h			Dazl MO 6h
Akap10	0.833232	1.25015		2.55557	2.6291
Cenpe	1.04967	1.0203		2.91023	4.26024
Nsf	1.02536	0.961958		3.65347	3.13881
Ywhaz	0.964699	0.954377		1.80638	4.63583
Nin	1.03979	0.940314		2.32851	2.45668
YTHDF3	0.941261	0.906456		2.19542	2.26984
GDF9	1			1

## Sheet: Fig4
Fig4a Dazl RIP-Chip				Fig4b V5-IP/qPCR in oocyte
					log2 ΔΔCt
	Ab.IgG	log2FC			Exp1	Exp2	Exp3
Cetn2	1.56307	-4.17102		Dazl*	10.1424	11.0354	13.1697
Cisd1	1.56755	-3.79935		Tex19.1*	29.2231	40.9774	35.1003
Get4	1.63431	-3.48555		Oosp1*	6.47058	8.99903	7.5631
D14Ertd668e	1.58694	-3.23655		Obox5*	17.7403	14.2662	20.6158
Ube2e2	2.14675	-3.00381		CPEB1*	45.891	51.53	41.4865
Tsn	2.1257	-2.86361		Txnip*	72.9379	98.0112	90.5359
Gga2	1.63651	-2.50469		ZP3	1.04446	0.892209	1.06333
5730508B09Rik	1.51339	-2.47597		Oog2*	5.93021	4.89855	6.73435
Aldh1a7	1.52481	-2.46308		Btg4	18.5434	10.637
Lancl2	1.71815	-2.41652		Nlrp9b*	8.5448	10.5212	9.84883
Uqcrfs1	2.16726	-2.38771		Akap10*	113.31	135.484	139.873
Sec22a	1.89763	-2.38284		Cenpe*	34.7696	26.8097	29.709
Cdc25b	1.55838	-2.33967		Nsf*	4.54516	4.43206	3.49524
Cpped1	1.57504	-2.26172		Nin*	31.8775	33.726	36.8187
Svopl	2.00979	-2.18209		YTHDF3*	85.1685	94.2018	94.2162
Acyp1	1.51821	-2.1482		Ywhaz*	6.04636	5.44187	6.5397
Glrb	1.63898	-2.13443
9130011J15Rik	1.51482	-2.08231
Gdpd3	1.63406	-2.04232
Zfand6	2.21039	-1.96018
Cdk2	1.56116	-1.90205
Tsnax	2.1281	-1.89437
Cc2d1b	1.55243	-1.88532
Tsen2	2.12496	-1.8714
Entpd1	1.60761	-1.86042
Fbxo7	1.62413	-1.77719
M6pr	1.73595	-1.77662
Olfr976	1.80749	-1.74905
Tdp2	2.02076	-1.73934
Ahdc1	1.52053	-1.68161
3110043O21Rik	1.50896	-1.66363
Dync2li1	1.60266	-1.65554
Mageh1	1.73977	-1.61394
Fam102a	1.6139	-1.61178
Ddx19a	1.5901	-1.60082
Cpeb1	1.57453	-1.59367
Kctd3	1.70889	-1.52582
Ndel1	1.77678	-1.51877
Cd96	1.55748	-1.51358
Alkbh4	1.52615	-1.48947
Vps4b	2.18471	-1.44288
Atg12	1.53821	-1.43226
Oaz3	1.78886	-1.41819
Atp6ap1	1.53965	-1.41689
Eif1ad	1.60528	-1.37555
Cops7b	1.57103	-1.37535
Kctd20	1.70886	-1.37174
Dnaja4	1.59572	-1.33899
Paip2b	1.81417	-1.33669
Bik	1.5425	-1.33646
Tctex1d2	2.01941	-1.32689
Akap8	1.52455	-1.28267
Golt1b	1.66548	-1.26135
2610027L16Rik	1.50825	-1.20475
Fam134c	1.61599	-1.20474
Lhx8	1.71958	-1.15461
Dcaf4	1.58905	-1.09947
Arf5	1.53198	-1.09715
Zfp322a	2.22565	-1.07609
Ctu2	1.58472	-1.05802
Tmem229b	2.06534	-1.04047
Ogfod1	1.7892	-1.00101
Nsun4	1.78523	-0.99391
Fam46c	1.61854	-0.96892
Casp2	1.55189	-0.95715
Pip4k2b	1.82911	-0.95694
Ube2l3	2.15642	-0.94896
Mcm9	1.74675	-0.93785
Lrrc56	1.73152	-0.93089
Ero1lb	1.60922	-0.9257
Nprl3	1.78203	-0.92163
Glul	1.64093	-0.90587
Etf1	1.61022	-0.88282
C330018D20Rik	1.54748	-0.86267
Mlec	1.76184	-0.83822
Topbp1	2.10411	-0.83613
Lpin2	1.72748	-0.80023
Rab1	1.85777	-0.78401
Tmtc4	2.08665	-0.76061
Polr2d	1.84249	-0.75933
Zdhhc12	2.21006	-0.74961
Yipf5	2.20018	-0.73603
Cox18	1.57316	-0.73182
Tfam	2.02207	-0.72047
Atxn7l1	1.5405	-0.7136
Mettl4	1.7474	-0.71313
Aplp2	1.53173	-0.70585
Ints7	1.70621	-0.70437
Rcan1	1.87511	-0.69518
Zfp706	2.24144	-0.68852
Ift80	1.70068	-0.66502
Olah	1.78959	-0.63138
Ccdc120	1.5532	-0.63016
Sertad3	1.92125	-0.62894
Arhgef4	1.53446	-0.62891
Eef2k	1.60403	-0.62477
Rab22a	1.85969	-0.62357
Aifm1	1.52262	-0.61511
Ccdc162	1.55343	-0.59679
Limk2	1.72182	-0.59675
Hspa1a	1.69666	-0.58609
Ube2g2	2.14947	-0.58087
Csnk1d	1.5805	-0.57286
Lonrf3	1.72622	-0.56268
Stx16	2.00189	-0.54983
Tanc2	2.01253	-0.53746
Ostc	1.80895	-0.52375
Bsdc1	1.54365	-0.52118
Tgoln1	2.03197	-0.49989
Alkbh5	1.52637	-0.49912
Ahrr	1.52113	-0.49082
Ffar2	1.62468	-0.46717
Dusp16	1.6023	-0.46253
Cpxm2	1.57517	-0.44033
Gpr137b	1.6673	-0.44013
2310057M21Rik	1.50624	-0.43532
Fam18b	1.61695	-0.41546
Pla2g15	1.83235	-0.40407
AI314976	1.52129	-0.39386
Elmod2	1.60602	-0.38917
Rab27a	1.86329	-0.37374
Slc39a6	1.95537	-0.33723
Miip	1.75101	-0.3292
Naa38	1.77541	-0.32384
Krt27	1.71779	-0.32351
Rnf114	1.88274	-0.32279
Sesn3	1.922	-0.31263
Ppa2	1.84743	-0.303
Cfl2	1.56328	-0.29691
Haus6	1.67698	-0.29447
Cdkn2c	1.56194	-0.27742
Ptpn11	1.85672	-0.27496
Gda	1.63401	-0.27386
Tspan14	2.13405	-0.27362
Frzb	1.62666	-0.26725
Btk	1.54484	-0.24714
Mcph1	1.74712	-0.24435
Zfp870	2.24596	-0.23619
Astn1	1.53608	-0.22932
Gm410	1.64704	-0.2205
Plxnb1	1.83682	-0.21968
Rras2	1.89159	-0.20973
Kcnn2	1.70832	-0.20169
Ift88	1.70192	-0.18797
Rspo2	1.89165	-0.18742
Ncald	1.77578	-0.17528
Smcr7l	1.96405	-0.17328
Mafg	1.73703	-0.17142
Stam	1.99536	-0.1649
Iqub	1.70624	-0.161
Hist1h4i	1.68603	-0.15657
Cobra1	1.57054	-0.1533
Tmem168	2.03776	-0.1482
Tmprss11d	2.08552	-0.13204
Ptbp2	1.8554	-0.13032
Ctsm	1.58268	-0.12835
Ccnd1	1.55623	-0.12725
Dpysl3	1.59864	-0.11584
Hoxb8	1.6961	-0.11087
Rfx1	1.88131	-0.09843*
Trim42	2.11855	-0.09492*
Slc25a14	1.94243	-0.09333*
Ranbp17	1.8731	-0.09004*
Slc38a9	1.95299	-0.07665*
Vmn1r30	2.17932	-0.07208*
Ranbp3l	1.87313	-0.04126*
Wdr37	2.19163	-0.03115*
Slc16a10	1.94083	-0.02126*
Fyb	1.63078	-0.01694*
Socs5	1.97673	-0.01319*
Mgat4a	1.74833	-0.0112*
Maneal	1.73985	-0.01063*
Csrp2	1.58063	-0.00474*
Camsap1	1.55048	-0.00078*
Pafah2	1.81231	0.007502*
Dgkh	1.59333	0.011561*
Csnk1a1	1.57982	0.015219*
Gfra4	1.6357	0.018248*
Pls1	1.83676	0.022343*
Gpr174	1.6679	0.023833*
Ubn1	2.16232	0.028832*
Srgap2	1.98462	0.033375*
Zfp828	2.24481	0.038418*
Hmg20a	1.68861	0.050377*
Hmcn1	1.68832	0.050492*
Agpat5	1.52052	0.050644*
Smad4	1.9633	0.050682*
Pafah1b2	1.81151	0.052383*
Prpmp5	1.85536	0.064339*
Mid1ip1	1.75027	0.065567*
Prkar1a	1.85019	0.075591*
H2afy3	1.67425	0.079702*
Adamts3	1.51951	0.08945*
Trim37	2.11611	0.104633
Emd	1.60719	0.118911
Inadl	1.70553	0.120018
Fbln7	1.62147	0.122961
Grm1	1.67246	0.123019
Clec4g	1.56837	0.131229
Ccdc21	1.5538	0.13773
Acaca	1.51651	0.139602
2310057N15Rik	1.50647	0.139898
Eif5	1.60571	0.151297
Zfp212	2.21341	0.156449
Ubfd1	2.15935	0.158516
Gpr124	1.66706	0.158825
Tmed9	2.03751	0.162276
Mc2r	1.74644	0.162356
Rab12	1.85878	0.166367
Lce3a	1.71927	0.175377
Ntn5	1.78599	0.190267
Klhl5	1.71586	0.199526
Pbx2	1.81441	0.202962
C5ar1	1.54851	0.205711
Lcn11	1.71929	0.207001
Zc3h8	2.20888	0.212651
Rab43	1.86983	0.214132
Six1	1.93996	0.215134
Olfr155	1.80098	0.215437
Peli1	1.81689	0.220005
Elmo2	1.60583	0.221328
Pias1	1.82133	0.227349
Stox1	2.00168	0.241963
BC031353	1.54214	0.243046
Trim13	2.11244	0.243542
Ddx3y	1.59278	0.248492
Gfod2	1.63444	0.248693
Mtap9	1.77045	0.254646
Frs2	1.62631	0.258369
Morc2a	1.7634	0.270378
Actn1	1.5181	0.274922
Wnt6	2.1945	0.276021
Celf1	1.56286	0.276061
Egfl7	1.60471	0.278282
Slitrk6	1.963	0.280093
Aff1	1.52039	0.281737
Rnf182	1.88563	0.282459
Fbxo30	1.62347	0.285605
Slc30a1	1.94738	0.288451
Rad17	1.8722	0.291293
Pik3r3	1.82685	0.291825
Zfp558	2.23844	0.292902
Mapre3	1.74471	0.300986
Siah1a	1.93646	0.301675
Abcc4	1.51609	0.30331
Arhgef17	1.53286	0.306103
Tmem72	2.07686	0.30641
Emr4	1.60753	0.307525
Zfp385b	2.22667	0.310798
Zscan22	2.25353	0.310932
Arl6ip5	1.53479	0.314291
Pim3	1.82698	0.314967
Atp12a	1.53922	0.31678
Cyp11b2	1.58654	0.321284
Nfia	1.78028	0.321368
D730001G18Rik	1.58851	0.327675
Rxfp2	1.89255	0.327705
P2ry14	1.81087	0.333117
Plod3	1.8367	0.333403
G3bp2	1.63092	0.334042
Sstr4	1.98869	0.337908
Sox21	1.97732	0.345727
Hiat1	1.6839	0.348399
Fbn2	1.62195	0.348643
Tead1	2.02162	0.349544
Rab2a	1.866	0.354045
Mapk9	1.74385	0.357296
Phf21b	1.82126	0.358205
Crisp4	1.57652	0.358811
Ptprcap	1.85716	0.359234
Tor1b	2.10806	0.362226
Tmed2	2.03526	0.365938
St8sia2	1.99484	0.366959
Kbtbd12	1.70661	0.374254
Mrgpra3	1.76782	0.375598
1810011O10Rik	1.50403	0.378715
Asah1	1.5356	0.379436
Lsm14b	1.73312	0.380969
Cdkn1b	1.56186	0.384638
Hey1	1.68226	0.386158
Dtx3l	1.5995	0.386988
Pot1a	1.84393	0.393053
Cd164	1.55719	0.398332
Kif7	1.71289	0.399612
Trib1	2.10977	0.400174
Ctsr	1.58399	0.408687
Mtfr1	1.77141	0.408773
Slc16a9	1.94226	0.409896
Dcx	1.58932	0.411132
Tnfaip1	2.09466	0.412925
Cyld	1.58614	0.421947
Pcdh7	1.81591	0.425608
Cadm1	1.55031	0.42701
Ube2v2	2.15748	0.429957
Emcn	1.60666	0.441067
Usp46	2.16742	0.441663
Zfp811	2.24431	0.451571
Cd244	1.55723	0.452123
Pja2	1.83051	0.454054
Flrt3	1.62566	0.45478
Cd163l1	1.55647	0.456116
Pola1	1.84004	0.456822
4933434I20Rik	1.51299	0.461361
Orm2	1.80872	0.461445
Nsun7	1.78558	0.464991
Hes3	1.68174	0.46729
Adrb3	1.51985	0.475896
Fbxo3	1.62333	0.475914
Vwf	2.19105	0.486241
Ppp1r12b	1.84884	0.492033
Slitrk3	1.95919	0.492078
Clrn1	1.56913	0.492518
Prpf18	1.85527	0.510926
Ubash3b	2.14377	0.519253
Rfpl4b	1.87891	0.520826
Sephs2	1.914	0.523255
Maob	1.74047	0.524915
Cul4a	1.58551	0.529003
Cckar	1.55489	0.531043
Polr3f	1.84347	0.531977
Scara5	1.89585	0.532967
Fam107b	1.61392	0.535132
Car5a	1.55099	0.537987
Crk	1.57658	0.539371
Rpe	1.88844	0.541051
Cacna2d1	1.54976	0.54988
Slc6a17	1.95585	0.553182
Il2	1.70326	0.55634
Sec22c	1.90079	0.556387
4930550C14Rik	1.51056	0.558548
Tmem52	2.07282	0.559705
Ankrd1	1.52978	0.577044
Celf2	1.5629	0.58221
Clip4	1.56901	0.585167
Fitm1	1.62507	0.588446
Rhbdd1	1.88171	0.589902
Dok1	1.59778	0.595256
Zfp120	2.21269	0.597135
Scamp1	1.89472	0.601667
Ankfy1	1.52901	0.604213
Sec1	1.89677	0.608477
Il2ra	1.70464	0.610137
Icmt	1.69873	0.613509
Trnau1ap	2.12166	0.616862
Dmrtc2	1.59514	0.619643
Pole4	1.84097	0.621486
Il1rl2	1.70316	0.621705
Mitf	1.76076	0.631939
Pten	1.85656	0.63358
Hk3	1.68816	0.634622
Ddx60	1.5928	0.640482
Abl2	1.51638	0.641165
Hnrnph3	1.69497	0.652246
Cbx5	1.55209	0.652365
Cramp1l	1.57595	0.66713
Ifitm5	1.70023	0.67124
Kcnj1	1.7082	0.675811
Xrcc4	2.19489	0.681003
Pkd2l2	1.83163	0.681336
Zfr	2.24696	0.683987
Stard4	1.99689	0.68671
Elfn2	1.60578	0.690996
Rad51c	1.87225	0.691436
C2cd4b	1.54718	0.695478
Foxo1	1.62613	0.698781
Sav1	1.89419	0.707156
Ggps1	1.63679	0.707252
Rtp4	1.89204	0.712172
Smug1	1.97021	0.721486
Smndc1	1.97013	0.725157
Serp2	1.91928	0.732823
Ghitm	1.63736	0.732964
Spry4	1.98355	0.735833
Dpy19l1	1.59817	0.735934
Tmem33	2.06634	0.744623
Ina	1.70535	0.745887
Slc30a5	1.94912	0.755984
Hyls1	1.69686	0.759469
Gm5065	1.64809	0.760658
Rest	1.87816	0.761127
Arhgap29	1.53202	0.761601
Gpsm3	1.67172	0.762437
Dhdh	1.59446	0.767501
1110038D17Rik	1.50248	0.771658
Lrrtm3	1.73208	0.774953
Cstf2t	1.5813	0.779519
Khdc1b	1.71154	0.78766
Lmbr1	1.72309	0.788114
Peli2	1.81868	0.799916
Kit	1.71316	0.811286
Ammecr1l	1.52885	0.818022
Prkd3	1.8526	0.819015
Ppp2r5c	1.84902	0.82016
Tmem87a	2.07929	0.829415
Ttc9c	2.1387	0.833039
Acot2	1.51717	0.835337
Epb4.1l5	1.60805	0.836052
4931417E11Rik	1.51263	0.83665
15-Sep	1.91367	0.846297
Homer2	1.69557	0.851512
Hsdl1	1.69646	0.855634
Pet112l	1.81908	0.856988
Rnf2	1.88678	0.861541
Akap10	1.52334	0.863215
Igf2as	1.70202	0.864643
B4galt5	1.54125	0.868571
Tmem119	2.03753	0.880444
Tpd52l2	2.10975	0.887518
Dcun1d3	1.5892	0.890616
Rasa1	1.87418	0.89831
Kcnma1	1.70825	0.901385
Il20	1.70328	0.901757
Cdc42se1	1.56037	0.911433
Stk35	1.99915	0.919662
Hectd1	1.68128	0.920905
Zyg11b	2.2549	0.920987
Rnf146	1.88532	0.923079
Prkab2	1.85017	0.931906
Hmgcs1	1.6889	0.933126
Khdc1a	1.71068	0.935539
Tomm34	2.09977	0.936477
Pde6h	1.81638	0.938204
Ctps	1.58225	0.939698
Cdc37l1	1.55881	0.950949
Stk4	2.00019	0.950987
Slc7a1	1.95597	0.961372
Gcnt2	1.63145	0.967752
8430410K20Rik	1.5147	0.968399
Btbd10	1.54373	0.972496
Golph3	1.66492	0.988037
Sf3a1	1.92338	0.997586
Ttll4	2.14138	1.00606
Lrig1	1.72973	1.00774
Klhl24	1.71549	1.00916
Nsd1	1.78287	1.02495
Fto	1.6307	1.02699
Api5	1.53038	1.02934
Nup155	1.78836	1.03301
Picalm	1.82343	1.03316
6-Mar	1.74574	1.03399
Sntb2	1.97389	1.03707
Vamp3	2.17391	1.03712
Chd2	1.56639	1.04467
Srp9	1.98539	1.05581
Acadm	1.51711	1.0641
Cebpg	1.56266	1.06841
Clec2h	1.56811	1.06875
Tgif2	2.0303	1.07308
Btf3l4	1.54399	1.07453
Trim71	2.12116	1.0775
Cpd	1.57368	1.08689
Arhgap32	1.53257	1.08778
Galnt1	1.63099	1.08838
Ankrd44	1.52984	1.09192
Fam155a	1.61689	1.09323
Tmem176b	2.04499	1.09341
Slc25a17	1.94511	1.09814
Slain2	1.94078	1.10252
Ibtk	1.69827	1.11525
St3gal6	1.99179	1.11673
2610002M06Rik	1.50719	1.11816
Heca	1.67978	1.11994
Rab10	1.85853	1.13553
Myo9a	1.77462	1.13879
Zbtb34	2.20485	1.14392
Mthfd2	1.77199	1.15049
Ccdc157	1.55342	1.15169
Atp2c1	1.53963	1.154
D0H4S114	1.58661	1.16145
Itgb1	1.70626	1.17946
Pde3a	1.81638	1.18447
Lmnb1	1.72383	1.18655
Afap1	1.52002	1.19557
Dsn1	1.59876	1.19671
Abhd13	1.51609	1.20803
Tgfbr1	2.02574	1.21545
Alg2	1.52559	1.22217
Prkar2b	1.85072	1.24437
Fam126a	1.61429	1.24876
Msl3	1.76987	1.25952
Inppl1	1.70612	1.26152
Capza2	1.55069	1.27084
Piwil1	1.83024	1.27905
Ccny	1.55645	1.28314
Trim36	2.11585	1.29843
Pptc7	1.84968	1.30505
Tceanc	2.01863	1.30603
Zfp295	2.22202	1.32315
A930017M01Rik	1.51564	1.33677
Orai3	1.80776	1.33717
Cth	1.58162	1.34045
Ate1	1.53697	1.34355
Gxylt1	1.67369	1.34678
Pnpla8	1.83877	1.34781
Slc26a5	1.94673	1.35915
Ahr	1.52054	1.36224
Rin2	1.88196	1.36814
Uhmk1	2.16389	1.36924
Rcan3	1.87785	1.37631
Taf7	2.01229	1.39165
Sec23a	1.90309	1.39176
Asap2	1.5357	1.39334
Phf13	1.82005	1.39621
Arhgef12	1.53258	1.40135
Vps54	2.18803	1.40384
4931406P16Rik	1.51215	1.40829
Tbl1xr1	2.01538	1.41133
Klf11	1.7138	1.41275
Cacna1b	1.54937	1.41644
Kitl	1.71354	1.42703
Zfp516	2.23107	1.43168
Tbc1d1	2.0136	1.45654
Myst2	1.77527	1.45871
Sfmbt1	1.92897	1.46032
Sh3pxd2a	1.93487	1.46413
Gpcpd1	1.66612	1.48515
Gnai3	1.66148	1.48873
Bicc1	1.54232	1.49975
Atm	1.53863	1.50164
Ptpn21	1.85676	1.50514
Otud4	1.81072	1.51242
Bphl	1.54319	1.51388
Bmpr1b	1.54275	1.51835
Nras	1.7824	1.51935
Ppp1cb	1.84793	1.52796
Dclk2	1.58911	1.53063
Snx4	1.97443	1.54028
6030458C11Rik	1.5135	1.54533
Pag1	1.81401	1.54544
Ube2q2	2.15666	1.55463
Ept1	1.60805	1.56497
Abcb7	1.51595	1.57822
2610019F03Rik	1.50735	1.58801
Nfya	1.78055	1.58975
11-Sep	1.91439	1.59412
B3gnt2	1.54114	1.6317
Otud1	1.80997	1.64452
Azin1	1.54052	1.6532
Cbll1	1.55197	1.65401
Acsm3	1.51769	1.65511
Myo1b	1.77399	1.66126
Jarid2	1.70654	1.66366
Fam199x	1.61783	1.67175
Sema4d	1.90514	1.67726
Fbxl20	1.62207	1.68816
Pou4f1	1.84717	1.69317
Hccs	1.67864	1.69914
Hsf5	1.69646	1.70171
Ets2	1.61275	1.70539
Lims1	1.7223	1.70736
Glce	1.63756	1.71445
Fam126b	1.61582	1.71841
Gca	1.63105	1.72021
2610001J05Rik	1.50655	1.72582
Atxn3	1.54011	1.73528
Sema4c	1.90386	1.73978
Uxs1	2.16849	1.76023
Zbtb39	2.20736	1.78121
Ddx19b	1.59194	1.81395
Errfi1	1.60976	1.82162
Map2k1	1.74113	1.82394
Hells	1.68158	1.83369
Npat	1.78198	1.84795
Atf7ip2	1.53816	1.85684
Supt7l	2.006	1.85714
Nudt6	1.78817	1.86601
Atl1	1.53838	1.87933
Lrch1	1.72967	1.90101
Nedd4	1.77742	1.90404
Dusp14	1.60075	1.91278
Hsd17b12	1.69614	1.91775
Plekhg1	1.83388	1.91969
2810407C02Rik	1.50868	1.9248
Dusp1	1.59989	1.93034
Nfatc2ip	1.77844	1.93199
Eri2	1.6088	1.94325
Speer6-ps1	1.9819	1.96103
Coq10b	1.57143	1.97063
Slc25a36	1.94576	2.00457
Atad5	1.53638	2.03529
Ctnnb1	1.58178	2.06654
Kpna3	1.71741	2.10826
Tmem87b	2.08523	2.10833
Lin28a	1.72233	2.13249
Dcaf12	1.58902	2.15777
Ttc37	2.1376	2.17217
Dhx36	1.59497	2.19689
Sytl4	2.0121	2.21028
Pid1	1.82494	2.21103
Shprh	1.93495	2.21543
Rlim	1.88238	2.22032
Esr1	1.61014	2.23311
Slc35a1	1.95278	2.26421
Arntl	1.5353	2.30659
Plcxd3	1.8338	2.32052
Dstyk	1.59898	2.33414
Trp53	2.12168	2.33548
Ubqln2	2.16381	2.34648
Trps1	2.12399	2.34698
Nsun3	1.78486	2.3686
Gfpt1	1.63547	2.39801
Tll1	2.03289	2.41327
2310035C23Rik	1.50477	2.42115
4930522H14Rik	1.5101	2.42958
Cdkl4	1.56185	2.43203
Xpo4	2.19469	2.43871
Sgms1	1.93416	2.44672
Cxcr4	1.58571	2.54213
Piga	1.82501	2.54797
Cenpc1	1.56303	2.56336
Rps6ka5	1.88857	2.59188
Cmtm6	1.56985	2.59482
Fam54a	1.61975	2.63708
Fam49a	1.61914	2.64058
Mier3	1.75097	2.64324
Senp8	1.91126	2.64794
Lrp1b	1.73014	2.64837
Klf10	1.71359	2.68169
Slc25a16	1.94349	2.77587
Fbxl3	1.62238	2.79706
Tmem194	2.05956	2.86713
Khdrbs1	1.71262	2.90048
Ddx17	1.58984	2.91298
D630037F22Rik	1.58819	3.02258
H3f3b	1.67681	3.08997
Cdyl	1.5622	3.10924
Cmpk1	1.56933	3.1498
Mynn	1.77364	3.23852
Trim6	2.12034	3.65792

## Sheet: Fig5a
		Exp1																								Exp2
		Con MO (n=92)
	0.25	0.980853	0.980874	0.978121	0.965625	0.948819	0.964306	0.978319	0.956259	-1.60157	0.978644	0.9829	0.994801	0.974953	0.941916	-1.22386	0.969205	0.97577	0.988093	0.990166	0.966223	0.982823	0.97263	0.877537		0.976556	0.979991	0.991905	0.95892	0.979601	0.983464	0.988804	0.969196	0.979888	0.97446	0.954568	0.969783	0.967673	0.930733	0.971029	0.965911	0.961694	0.984182	0.987173	0.988495	0.97578	1.0183	0.986537	0.991529
	0.5	1.00608	1.00763	0.995694	1.00715	1.00145	1.00411	1.0143	1.00404	-1.45354	1.01308	1.00276	0.995911	0.95412	1.00967	-1.16538	0.99142	0.997369	1.0037	1.00223	1.01774	1.00808	1.01542	1.09977		1.00422	1.00589	1.01527	1.00073	1.0015	0.998018	1.00547	1.00532	0.992104	0.987013	1.00266	0.98993	0.987759	0.99771	0.993048	0.996207	0.996949	0.995294	0.993865	1.0022	0.978533	0.978463	1.0004	1.00516
	0.75	1.01306	1.0115	1.02618	1.02723	1.04973	1.03159	1.00738	1.0397	-1.53159	1.00828	1.01434	1.00929	1.07093	1.04842	-1.15436	1.03938	1.02686	1.00821	1.0076	1.01604	1.0091	1.01195	1.0227		1.01923	1.01412	0.992829	1.04035	1.0189	1.01852	1.00572	1.02548	1.02801	1.03853	1.04278	1.04029	1.04457	1.07156	1.03592	1.03788	1.04136	1.02052	1.01896	1.0093	1.04569	1.00323	1.01306	1.00331
	1	1.05858	1.05111	1.04529	1.04444	1.05548	1.02178	0.995191	1.04284	-1.72222	1.02434	1.03984	1.0342	1.28968	1.19909	-0.79108	1.062	1.05791	1.04093	1.04384	1.0486	1.03065	1.03766	1.07518		1.02706	1.04053	0.998073	1.04895	1.03007	1.04421	1.00421	1.07904	1.05148	1.07027	1.04285	1.02156	1.03278	1.07605	1.04146	1.05919	1.06153	1.04273	1.03444	1.0312	1.06244	1.05772	1.01903	1.01006
	1.25	1.10224	1.06899	1.09771	1.10283	1.09477	1.04363	1.03973	1.05752	-1.40912	1.01586	1.01919	0.986687	0.987294	0.882801	-1.1519	1.02649	1.05648	1.00117	0.990749	1.07128	1.03307	1.02108	1.11367		1.08945	1.08236	1.06009	1.14766	1.08446	1.08612	1.09314	1.09306	1.10402	1.18801	1.03944	1.00763	1.04864	0.987279	1.06484	1.08117	1.05753	1.07351	1.08224	1.07227	1.11454	1.07504	1.01687	1.01398
	1.5	1.18896	1.10211	1.18196	1.15366	1.17704	1.09692	1.08577	1.13076	-1.30166	1.04484	1.0752	1.02455	1.02789	1.28718	-0.74337	1.09509	1.1401	1.05732	1.03187	1.15693	1.09134	1.0851	1.37789		1.15447	1.14024	1.07949	1.16712	1.12624	1.12363	1.11418	1.15074	1.13481	1.26202	1.08268	1.04722	1.12285	1.02132	1.08936	1.10911	1.09314	1.12182	1.11759	1.11587	1.17895	1.09575	1.06997	1.04884
	1.75	1.28096	1.13836	1.28106	1.19894	1.25281	1.13812	1.12095	1.20132	-1.28277	1.08583	1.14634	1.03149	1.20282	1.3356	-0.60127	1.11862	1.2009	1.06306	1.04154	1.25965	1.11329	1.1618	1.52084		1.21856	1.20548	1.07124	1.19582	1.19262	1.18951	1.09567	1.22759	1.17427	1.36067	1.16044	1.10453	1.22662	1.06822	1.17694	1.0937	1.13509	1.18967	1.18325	1.16214	1.25829	1.1184	1.09641	1.07349
	2	1.4338	1.20342	1.4128	1.25436	1.47886	1.24863	1.17842	1.30582	-1.19446	1.13997	1.24677	1.05977	1.14776	1.61023	-0.21786	1.15615	1.31527	1.07496	1.04193	1.37292	1.11234	1.20152	1.70021		1.33531	1.31441	1.04347	1.24272	1.26995	1.2797	1.13895	1.34474	1.26223	1.58553	1.24291	1.16455	1.33575	1.06773	1.26542	1.12623	1.19771	1.28443	1.28637	1.23663	1.37414	1.18172	1.16181	1.1461
	2.25	1.60651	1.28024	1.58232	1.32157	1.68151	1.35291	1.28131	1.47163	-1.12801	1.26815	1.39196	1.10476	1.68212	2.08193	0.46896	1.28052	1.47124	1.12723	1.09248	1.58812	1.21693	1.37036	2.4687		1.41968	1.41922	0.947724	1.24408	1.35227	1.37076	1.00178	1.46037	1.30226	1.7334	1.38006	1.24923	1.49332	1.1015	1.41105	1.15002	1.32238	1.4125	1.43604	1.33929	1.54768	1.31006	1.2283	1.19517
	2.5	1.7992	1.35235	1.79495	1.43868	1.85684	1.48124	1.42008	1.65997	-1.18498	1.369	1.54235	1.10198	1.3562	2.30831	0.873428	1.24624	1.63467	1.13566	1.08536	1.79373	1.19609	1.44809	2.7723		1.6567	1.63789	1.09038	1.30004	1.50205	1.54268	1.07716	1.62386	1.46081	2.06969	1.52206	1.3608	1.69203	1.07767	1.55546	1.19713	1.5139	1.54692	1.62125	1.45498	1.72357	1.36599	1.30513	1.25677
	2.75	2.06405	1.46461	2.05628	1.58278	2.18267	1.68838	1.58282	1.91777	-1.0999	1.55848	1.78462	1.14988	1.71873	2.70528	1.65761	1.32387	1.85767	1.14317	1.10569	2.05782	1.23079	1.61523	3.48312		1.87126	1.85868	1.09246	1.38239	1.66913	1.73287	1.12602	1.83726	1.66506	2.51222	1.71937	1.51248	1.94966	1.14647	1.77849	1.19851	1.66117	1.70623	1.81609	1.57985	1.91725	1.49381	1.42589	1.3747
	3	2.36124	1.58028	2.36035	1.75812	2.56131	1.93569	1.89761	2.27514	-0.81491	1.74758	1.99915	1.14444	1.51395	3.28435	2.02897	1.36394	2.13369	1.17103	1.08875	2.34405	1.21439	1.79816	3.96458		2.16338	2.11047	1.14109	1.54334	1.89856	1.97167	1.18914	2.09345	1.88773	2.96806	1.92446	1.68335	2.22592	1.12248	1.98531	1.22742	1.93284	1.91301	2.0859	1.75653	2.17464	1.64524	1.58363	1.50708
	3.25	2.68597	1.71319	2.73623	1.938	2.90517	2.19048	2.16818	2.56535	-0.85058	2.02806	2.31256	1.23132	1.86094	4.20427	3.43736	1.45702	2.48797	1.23194	1.18729	2.74082	1.34228	2.15989	4.98208		2.39186	2.32817	1.12817	1.70511	2.12076	2.19731	1.20859	2.3649	2.15004	3.52314	2.18366	1.90363	2.57106	1.26844	2.23737	1.24087	2.24301	2.13551	2.3493	1.93706	2.42535	1.83339	1.70907	1.63843
	3.5	3.00445	1.84097	3.12285	2.15693	3.46876	2.55288	2.60177	3.00962	-0.57228	2.33846	2.60643	1.24611	1.80657	4.623	3.97907	1.45764	2.85359	1.26429	1.21423	3.1608	1.42219	2.53067	5.95576		2.72121	2.6141	1.18778	1.87623	2.36583	2.45157	1.19532	2.69246	2.42923	4.05262	2.49219	2.16496	2.95723	1.36312	2.53522	1.30748	2.66175	2.36692	2.67021	2.11807	2.67307	1.96435	1.9387	1.86412
	3.75	3.37601	2.01619	3.50415	2.38517	3.9861	2.93773	3.08556	3.44126	-0.50499	2.79456	3.03011	1.39552	2.26429	5.71858	5.39435	1.59199	3.31277	1.40076	1.32695	3.63541	1.59739	3.07339	7.30662		3.14058	2.96434	1.43792	2.21123	2.68278	2.78601	1.32792	3.07279	2.81067	4.76229	2.79555	2.43228	3.35229	1.41357	2.81756	1.34056	3.06252	2.62732	3.02954	2.35791	2.97074	2.11649	2.14941	2.11766
	4	3.70912	2.16125	3.86948	2.63672	4.45781	3.23621	3.55536	3.79228	-0.57483	3.23156	3.35041	1.45648	2.38539	6.26675	6.31249	1.67608	3.7206	1.47239	1.40057	4.06712	1.75793	3.55379	8.26936		3.43357	3.21796	1.52637	2.43494	2.92345	3.0357	1.34333	3.42714	3.11274	5.33195	3.09331	2.71104	3.74667	1.57278	3.1252	1.35855	3.49162	2.88625	3.40321	2.58224	3.23941	2.3459	2.32836	2.34387
	4.25	4.11076	2.36587	4.29905	2.93369	4.92646	3.61589	4.2065	4.28486	-0.05871	3.73702	3.7534	1.57947	2.85208	7.30027	7.52576	1.77609	4.1993	1.6061	1.50964	4.56083	1.98966	4.1529	9.42188		3.75862	3.49784	1.64225	2.73433	3.17963	3.31524	1.41946	3.78552	3.46131	6.01971	3.4527	2.99908	4.17526	1.80044	3.41594	1.42033	3.93047	3.15516	3.7652	2.81775	3.55662	2.54753	2.51241	2.60804
	4.5	4.49204	2.54997	4.6719	3.19638	5.53762	4.04282	4.87988	4.78632	0.344783	4.29846	4.14126	1.70816	3.32676	8.01237	8.31009	1.8753	4.73883	1.75265	1.6268	5.05224	2.22124	4.7232	10.486		4.19521	3.84138	1.91967	3.15709	3.53616	3.6791	1.54483	4.22006	3.88164	6.74702	3.82335	3.35226	4.65351	2.00541	3.76602	1.55677	4.49681	3.44164	4.17665	3.06809	3.83918	2.7343	2.74633	2.90361
	4.75	4.88789	2.73848	5.0741	3.47408	6.05774	4.42699	5.53834	5.2409	0.91402	4.86634	4.53674	1.90515	4.45439	8.98835	9.47111	1.96718	5.22584	1.92453	1.76945	5.55934	2.51841	5.3407	11.7497		4.51011	4.10682	2.09703	3.50489	3.82163	3.97022	1.65207	4.59198	4.23857	7.41536	4.17203	3.64613	5.10638	2.25163	4.03508	1.66549	4.98789	3.672	4.51612	3.27647	4.07741	2.8689	2.96698	3.20982
	5	5.2465	2.90099	5.43745	3.7243	6.53956	4.77904	6.23056	5.71601	1.7412	5.39797	4.91487	2.12627	5.51164	9.74621	10.4881	2.0427	5.67304	2.05817	1.92284	5.99686	2.82407	5.90183	12.9062		4.83362	4.36597	2.33039	3.86931	4.07667	4.22687	1.75608	4.95025	4.55409	7.96436	4.46361	3.921	5.50274	2.46853	4.28233	1.81387	5.43879	3.92917	4.90557	3.52198	4.38392	3.05879	3.14232	3.47437
	5.25	5.6137	3.09254	5.87314	3.98369	7.05957	5.14911	6.87617	6.15898	2.82003	5.98588	5.2972	2.44864	6.69768	10.5299	11.4972	2.08667	6.14454	2.26518	2.05952	6.49534	3.20141	6.51624	14.1524		5.17185	4.65181	2.60819	4.28574	4.35993	4.50353	1.92488	5.33874	4.96635	8.71046	4.80877	4.23202	5.94294	2.81762	4.5046	2.00192	5.91847	4.15829	5.24203	3.72367	4.62995	3.22546	3.35515	3.784
	5.5	6.00467	3.2828	6.25102	4.26777	7.58096	5.52564	7.59135	6.64304	3.67689	6.64365	5.72338	2.7985	8.26007	11.445	12.3952	2.28349	6.70602	2.54248	2.23385	7.00757	3.59583	7.14518	15.2844		5.57218	4.96849	2.94742	4.74589	4.69381	4.84079	2.14643	5.77109	5.39012	9.44496	5.19694	4.58229	6.40005	3.19238	4.82019	2.22885	6.44787	4.43596	5.67192	3.97442	4.86922	3.4206	3.59018	4.10035
	5.75	6.36298	3.44731	6.64732	4.50816	8.16844	5.94217	8.33859	7.15548	5.08208	7.25992	6.15619	3.17288	10.1504	12.2483	13.505	2.3847	7.24696	2.82896	2.43294	7.51425	4.01527	7.78472	16.3955		5.96115	5.2807	3.42335	5.23394	5.0122	5.16868	2.40141	6.17081	5.8025	10.1006	5.58819	4.91474	6.84719	3.69494	5.10049	2.49756	6.97297	4.70274	6.05193	4.19823	5.12355	3.57041	3.80523	4.40246
	6	6.76527	3.66684	7.09806	4.7995	8.71132	6.36013	9.04929	7.6789	6.45439	7.83113	6.52306	3.52575	11.8544	12.9571	14.1332	2.465	7.73088	3.09006	2.59907	7.97851	4.49177	8.36238	17.6564		6.32615	5.58253	3.76562	5.68396	5.32442	5.43683	2.5679	6.57001	6.18194	10.7723	5.94922	5.25654	7.30435	4.19556	5.39255	2.78921	7.51264	4.97059	6.46166	4.45702	5.426	3.78232	4.04681	4.73517
	6.25	7.08736	3.84701	7.48583	4.9916	9.19406	6.73489	9.6872	8.13267	7.75187	8.39947	6.89642	3.9625	14.2243	13.9402	15.3245	2.57349	8.16419	3.37213	2.84968	8.40248	5.04911	8.97738	18.8427		6.65009	5.89398	4.26062	6.10351	5.60831	5.67121	2.7751	6.93681	6.53807	11.4053	6.25687	5.54662	7.73111	4.71734	5.5758	3.10064	8.04214	5.18452	6.75986	4.68272	5.71813	3.96306	4.19339	5.02462
	6.5	7.39999	4.00678	7.8477	5.19558	9.65178	7.11432	10.3445	8.57307	9.1074	8.93145	7.27966	4.36641	16.2936	15.0045	16.4419	2.69535	8.64269	3.68315	3.12051	8.83904	5.71968	9.60218	19.9985		7.01889	6.1886	4.78449	6.6164	5.95314	5.96651	3.09884	7.31701	6.92328	12.086	6.56785	5.85045	8.16418	5.22476	5.78769	3.48046	8.56884	5.41578	7.10228	4.91723	5.99791	4.12287	4.41159	5.34028
	6.75	7.78183	4.19379	8.18991	5.46076	10.3116	7.53932	11.1981	9.13481	10.9105	9.64582	7.73658	4.78501	18.6759	15.8925	17.5003	2.89804	9.24122	4.05828	3.50805	9.40028	6.5874	10.3062	21.0934		7.35951	6.4477	5.13543	7.05599	6.24351	6.27584	3.4496	7.72032	7.33425	12.7415	6.96041	6.21297	8.61018	5.7977	6.08914	3.92156	9.11972	5.68477	7.54469	5.1589	6.25877	4.2672	4.66351	5.66172
	7	8.11668	4.37315	8.52458	5.67835	10.7707	7.94305	11.9103	9.6308	12.3824	10.2445	8.13094	5.20088	20.9396	16.6687	18.2364	2.94645	9.70911	4.33699	3.8599	9.86162	7.49346	10.9596	22.2096		7.73979	6.77642	5.64381	7.51924	6.54568	6.54231	3.73433	8.1263	7.71776	13.4542	7.30807	6.53761	9.07947	6.3558	6.30086	4.3979	9.65217	5.93392	7.91496	5.41568	6.60517	4.48668	4.88036	5.99881
	7.25	8.48572	4.56878	8.97212	5.91055	11.2146	8.29791	12.4876	10.0287	13.6622	10.7323	8.46955	5.59692	23.086	17.4901	19.3845	3.09789	10.1017	4.62527	4.24273	10.272	8.45027	11.5665	23.2311		8.09862	7.10208	6.21125	8.05694	6.885	6.81112	4.18558	8.52717	8.13389	14.2125	7.6237	6.8582	9.55279	6.97749	6.50432	4.92513	10.253	6.13113	8.21763	5.64373	6.86301	4.64039	5.04185	6.31634
	7.5	8.83687	4.7666	9.24792	6.08919	11.7353	8.70108	13.2542	10.5564	15.5024	11.4002	8.95253	6.12787	25.9589	18.9432	20.9005	3.42188	10.6644	5.01018	4.69303	10.7598	9.47495	12.2871	24.6608		8.4472	7.37176	6.68273	8.54399	7.1772	7.07065	4.54453	8.87675	8.53808	14.8437	7.95148	7.21073	10.0392	7.59292	6.75719	5.47199	10.8129	6.39251	8.62521	5.90103	7.20732	4.83437	5.25065	6.64048
	7.75	9.17704	4.91506	9.61976	6.29723	12.3233	9.13843	13.9368	11.0719	17.0032	11.9695	9.31226	6.4881	27.9288	19.4305	21.5584	3.60481	11.1027	5.27874	5.0858	11.2162	10.4681	12.9399	25.7145		8.72004	7.59676	7.09745	8.93755	7.43483	7.30925	4.85221	9.22873	8.87884	15.427	8.26078	7.49606	10.3939	8.13405	6.96397	6.02959	11.3158	6.60651	8.9772	6.10946	7.46595	4.99523	5.47234	6.965
	8	9.50641	5.08638	9.93545	6.49721	12.8128	9.53214	14.6173	11.5168	18.6842	12.5435	9.69176	6.90661	30.4346	20.2931	22.2959	3.94342	11.5448	5.58692	5.44136	11.6896	11.3429	13.4853	26.7157		9.10745	7.91028	7.63552	9.46633	7.79681	7.61836	5.27973	9.63376	9.27901	16.1209	8.61259	7.8331	10.8894	8.71763	7.14523	6.58758	11.854	6.84609	9.3564	6.35845	7.77577	5.17104	5.67028	7.27112
	8.25	9.81162	5.25082	10.2702	6.67289	13.2904	9.91195	15.2299	11.95	19.9235	13.1024	10.0859	7.37831	32.8544	21.3386	23.7177	4.43355	11.9922	5.9236	5.86891	12.1364	12.3176	14.0925	27.8633		9.37556	8.13094	8.08591	9.86854	8.04341	7.83849	5.62635	9.95091	9.65236	16.7769	8.89734	8.14995	11.3625	9.25138	7.3335	7.16269	12.4146	7.02253	9.66089	6.54813	7.98747	5.33567	5.82873	7.53676
	8.5	9.91208	5.29708	10.4291	6.70112	13.4444	10.0556	15.4638	12.1462	21.2922	13.2719	10.1357	7.60967	34.6628	21.6165	24.2206	4.69627	12.0765	6.04566	6.09259	12.1993	13.0151	14.3625	28.5213		9.45813	8.24018	8.4187	10.1335	8.15958	7.87096	5.8326	10.1654	9.82249	17.1219	8.96692	8.28424	11.5944	9.65465	7.37144	7.52698	12.6906	7.04871	9.71235	6.63138	8.13246	5.37656	5.91573	7.73059
	8.75	10.2077	5.44775	10.7109	6.86765	13.8484	10.3725	16.074	12.6191	22.8969	13.7885	10.5114	8.03343	36.6789	22.6734	25.1751	5.22218	12.5114	6.35743	6.46446	12.5862	13.9667	14.9099	29.4152		9.79842	8.45968	8.8883	10.5414	8.41498	8.10087	6.20433	10.4555	10.16	17.6116	9.24327	8.56632	11.9588	10.1357	7.51816	8.06532	13.1527	7.24953	10.0358	6.8272	8.38472	5.51361	6.08261	8.00701
	9	10.501	5.57327	10.957	7.00813	14.2901	10.7251	16.755	13.082	24.3188	14.3569	10.8896	8.47234	38.8311	23.5923	26.356	5.78654	12.9854	6.69187	6.91161	13.0853	14.9604	15.5805	30.8019		10.1098	8.71517	9.37958	10.9663	8.69226	8.38896	6.5474	10.8298	10.5411	18.2631	9.54998	8.90104	12.3894	10.7334	7.74183	8.61093	13.7166	7.45433	10.3572	7.00239	8.63863	5.64705	6.28474	8.31757
	9.25	10.8431	5.71084	11.2968	7.21987	14.7846	11.0905	17.3457	13.4771	25.3772	14.8668	11.2102	8.81851	40.6819	24.1423	26.6833	6.28846	13.4182	6.95302	7.28213	13.458	15.8257	16.1199	31.4612		10.4175	8.92481	9.77856	11.3446	8.94063	8.63721	6.88157	11.1779	10.9266	18.9144	9.88246	9.22603	12.7924	11.3219	7.93239	9.20024	14.2151	7.63832	10.7056	7.17799	8.82578	5.73678	6.46678	8.59144
	9.5	11.1938	5.85928	11.6653	7.41776	15.3525	11.5223	18.0913	13.9783	27.0207	15.5338	11.6742	9.328	43.0547	25.4261	28.3737	7.02109	13.9734	7.35254	7.79462	14.0337	16.9509	16.8834	33.19		10.7979	9.19711	10.2547	11.8339	9.2567	8.95675	7.33574	11.5516	11.351	19.5444	10.183	9.54255	13.1713	11.8725	8.12559	9.75903	14.7209	7.87516	11.1114	7.4249	9.13272	5.89539	6.68148	8.92038
	9.75	11.5458	6.01543	11.9886	7.58505	15.8431	11.9235	18.8332	14.4808	28.6746	16.1497	12.0446	9.75746	45.3299	26.1203	29.3521	7.70944	14.4675	7.66694	8.22765	14.4787	17.8693	17.4948	34.0953		0	0	0	0	0	0	0	0	0	0	10.5526	9.92243	13.651	12.4983	8.36859	10.4165	15.3729	8.09453	11.4588	7.60875	9.38716	6.02477	6.91911	9.26946
	10	11.8575	6.17027	12.3143	7.76787	16.3	12.299	19.4466	14.9156	29.8644	16.6271	12.3589	10.1266	47.263	26.7539	30.1491	8.27463	14.8103	7.93014	8.59431	14.8115	18.7636	17.9829	34.8725		11.4669	9.72332	11.2476	12.6666	9.76868	9.47974	8.09457	12.3092	12.2094	20.8001	10.8346	10.2162	14.0329	12.998	8.51242	10.9579	15.8499	8.28963	11.7998	7.81636	9.6139	6.11465	7.06241	9.51243
	10.25	12.2128	6.31324	12.5908	7.91774	16.7996	12.706	20.1589	15.4269	31.3981	17.3004	12.8259	10.704	49.7217	28.1812	31.5208	9.07231	15.3672	8.33615	9.08163	15.3567	19.7978	18.7502	36.4883		11.8499	10.0174	11.9043	13.2067	10.0942	9.78131	8.5373	12.6585	12.611	21.5547	11.1614	10.5811	14.5093	13.6087	8.76291	11.5415	16.4187	8.52101	12.1923	8.06876	9.93855	6.30217	7.27416	9.84553
	10.5	12.4604	6.42187	12.907	8.04984	17.2381	13.0557	20.8339	15.8749	33.223	17.8301	13.1278	11.071	52.1824	28.8647	32.3191	9.73844	15.777	8.6345	9.48183	15.7143	20.6973	19.2366	37.465		12.112	10.2235	12.3694	13.5708	10.3402	10.0163	8.85571	13.0182	13.0221	22.1934	11.4507	10.9111	14.9361	14.178	8.93962	12.0994	16.911	8.71294	12.5166	8.25324	10.1713	6.42253	7.46971	10.136
	10.75	12.744	6.52903	13.1658	8.16761	17.5721	13.3241	21.3158	16.2064	34.3826	18.3342	13.4331	11.4751	54.459	29.6932	33.4441	10.4398	16.1438	8.9343	9.90687	16.0744	21.585	19.7984	38.605		12.3245	10.3867	12.7818	13.8861	10.5286	10.1984	9.19098	13.2638	13.3119	22.5909	11.6947	11.1991	15.2818	14.6638	9.07903	12.6077	17.4365	8.88507	12.8205	8.40715	10.4014	6.52529	7.66059	10.4263
	11	12.9829	6.6339	13.346	8.27247	17.9049	13.6364	21.9144	16.5642	35.3532	18.7956	13.6949	11.8555	56.1756	30.4559	33.8573	11.0856	16.4608	9.2557	10.2841	16.398	22.3501	20.2231	39.0186		12.5884	10.6088	13.2482	14.2593	10.7625	10.382	9.56304	13.5813	13.6452	23.0435	11.9129	11.4629	15.5991	15.1447	9.21286	13.1252	17.8785	9.02592	13.0098	8.53708	10.5456	6.57193	7.78032	10.6466
[truncated: 118 more columns]

## Sheet: Fig5b
Fig5b Oosp1 rates
	GV	GVBD	GV	GVBD
Exp1	0.023635	0.373873	0.052301	0.073647
	0.021423	0.416805	0.092484	0.54341
	0.012338	0.397181	0.100522	0.280925
	0.030591	0.400671	-0.00563	0.149179
	0.039912	0.410342	-0.03569	0.144594
	0.026755	0.364067	0.14214	0.261961
	0.035796	0.362649	0.036501	0.653327
	0.023384	0.432375	0.016081	0.586922
	0.028661	0.422746	-0.01378	0.148653
	0.046127	0.393135	0.035454	0.178287
	0.021747	0.351468	0.117672	0.39387
	0.050002	0.449007	-0.00449	0.287623
	0.040922	0.579738	0.040189	0.250146
	0.023508	0.466572	0.024514	0.455405
	0.003695	0.594656	0.050036	0.407785
	0.026201	0.431511	0.035383	0.439806
	-0.02242	0.729827	0.072414	0.027597
	0.013305	0.598577	0.060416	0.373113
	0.02044	0.447321	0.083151	0.327645
	0.016393	0.504159	0.05538	0.288996
	0.034969	0.702495	0.051722	0.481802
	0.052664	0.58166	0.055528	0.405211
	0.080275	0.61711	0.033204	0.542372
			0.172385	0.648056
			0.019794	0.425062
			0.00087	0.379732
			0.008542	0.379058
			0.053405	0.452247
			0.004549	0.603213
			0.026909	0.527487
			0.004016	0.066585
Exp2	0.028142	0.455101	0.048848	0.56696
	0.025548	0.434335	0.024774	0.52005
	0.023569	0.354831	0.035996	0.186813
	0.01965	0.461892	0.046353	0.495407
	0.024046	0.484652	0.012568	0.364988
	0.009669	0.557687	-0.05822	0.338145
	0.016758	0.643479	0.011679	0.364229
	0.028763	0.455949	0.015964	0.437503
	0.021315	0.411767	0.048961	0.414128
	0.026342	0.558933	0.013788	0.497229
	-0.00049	0.666007	0.009361	0.422008
	0.044099	0.460818	0.011248	0.389786
	0.025137	0.465127	0.086372	0.503672
	0.033624	0.465463	0.005658	0.337691
	0.007324	0.441846	0.009778	0.390394
	0.039642	0.49127	0.003269	0.410392
	0.031407	0.536242	-9e-05	0.112144
	0.02686	0.45998	-0.00129	0.454137
	0.040719	0.495683
	0.031257	0.534019
	0.030002	0.655469
	0.062743	0.352716
	0.037283	0.491618
	0.039367	0.640344
	0.040844	0.385769
	0.03185	0.496348
	0.022375	0.418951
	0.023765	0.478278
	0.054761	0.455207
	0.036912	0.469104
	0.024591	0.553298
Exp3	0.009372	0.462393	0.022462	0.374699
	0.033514	0.368811	0.021065	0.419923
	0.025146	0.407481	0.015732	0.381477
	0.024507	0.501282	0.001136	0.337355
	0.020797	0.376214	0.022766	0.376488
	0.048959	0.590867	0.001507	0.125994
	-0.02249	0.416048	0.00957	0.442553
	0.00362	0.430768	-0.04211	0.577514
	0.029735	0.481665	-0.01089	0.511904
	0.016434	0.526527	0.029548	0.488139
	0.021872	0.326882	0.041156	0.20531
	0.014738	0.475951	0.043825	0.552357
	0.005694	0.475951	0.086548	0.534186
	0.005694	0.475951	0.011163	0.395039
	0.005694	0.413396	0.022762	0.326668
	0.036611	0.549427	0.053737	0.495781
	0.05341	0.465841
	0.025674	0.478132
	0.023988	0.529065
	0.009963	0.652292
	0.016826	0.457862
	0.02865	0.589102
	0.021186	0.446012
	0.044766	0.496512
	0.025161	0.444688
	0.033512	0.479864
	0.039576	0.534728
	0.031319	0.471541
	0.026721	0.480721
	0.040673	0.527088
	0.031266	0.596814
	0.030004	0.507887
	0.040991	0.44867
	0.022297	0.521214
	0.054836	0.473085
	0.009382	0.435849
	0.033342	0.490848
	0.024373	0.514812

## Sheet: Fig5c
Fig 5c Obox5 accumulation
		Exp1													Exp2																					Exp3
		Con MO
	0.25	1.02879	0.932671	1.01532	1.00715	1.77515	1.08296	1.03887	0.946995	0.964326	0.969556	0.871516	0.828923		0.979101	1.00754	1.0175	1.00979	1.01913	1.01532	1.01761	0.99356	1.00892	0.99584	1.01085	1.01218	1.01044	1.00855	1.01442	1.00496	1.01225	1.00951	1.00498	0.938873		0.966669	0.979686	0.993348	0.941943	0.970842	0.989142	0.962899	0.991463	0.889604	0.971462	0.928045	0.925555	0.968715	0.887013
	0.5	0.965836	1.05655	0.967421	0.981366	1.22485	1.00963	0.99562	1.09432	1.02531	1.0129	1.12099	1.163		1.04193	0.995353	0.99042	0.985287	0.973737	0.967421	0.972491	1.00347	0.991251	1.00172	0.985921	0.968463	0.990731	0.980672	0.975134	0.984715	0.97739	0.980763	0.987937	1.03105		1.03389	0.995216	0.997526	0.980451	0.992047	0.971683	0.934801	0.976498	0.9594	1.01361	0.958029	1.01165	1.00057	1.10385
	0.75	1.00537	1.01078	1.01726	1.01149	0	0.90741	0.965504	0.958689	1.01037	1.01755	1.00749	1.00808		0.97897	0.997113	0.992077	1.00492	1.00714	1.01726	1.0099	1.00297	0.999831	1.00244	1.00323	1.01935	0.998833	1.01078	1.01045	1.01033	1.01036	1.00973	1.00708	1.03008		0.999437	1.00967	0.987991	1.06492	0.998887	1.00578	1.01643	0.996769	1.02319	0.984984	1.05754	1.05577	1.00406	0.978404
	1	1.1072	1.01888	0.979395	0.987712	3.88925	1.26188	1.10152	1.02917	1.00619	0.98923	0.958974	0.987678		0.977977	1.01178	1.00912	1.00805	0.983756	0.979395	0.97622	0.971536	1.00078	0.975637	0.999411	0.9857	1.00318	1.0174	1.00042	1.01529	1.02773	1.02342	1.00655	1.10837		1.07571	1.01543	1.02113	1.01268	1.03822	1.0334	1.08587	1.03527	1.1278	1.02994	1.05639	1.00703	1.02665	1.03073
	1.25	1.18482	1.04293	0.991474	1.03429	4.82423	1.26554	1.17336	1.18246	1.04917	1.04011	1.01992	0.966855		1.061	1.03155	1.04313	1.04589	1.01695	0.991474	0.988316	1.05011	1.06626	1.04823	1.01983	1.04756	1.05842	1.0525	1.03346	1.06476	1.04079	1.04866	1.03518	1.0871		1.04075	1.01848	1.0074	0.981338	1.02097	1.04766	1.02503	1.04837	1.13822	1.02642	1.20879	1.2488	1.03692	1.05385
	1.5	1.19706	1.045	1.02242	0.988728	4.38856	1.31805	1.21147	1.06315	1.04688	1.00269	1.02041	1.03477		1.05097	1.02437	1.04936	1.05946	1.01614	1.02242	1.00646	1.05783	1.08107	1.05881	0.991614	1.00335	1.01049	1.01379	1.00547	1.04578	1.00961	1.02517	1.04125	1.12907		1.16038	1.01601	1.02155	1.03238	1.03521	1.0769	1.07841	1.09272	1.09751	1.07029	1.16739	1.14844	1.03323	0.950259
	1.75	1.27902	1.13623	1.02598	1.01996	3.62619	1.27932	1.23198	1.26937	1.11458	1.00818	1.03877	1.05934		1.17962	1.02844	1.06776	1.06698	1.05793	1.02598	1.016	1.06596	1.09847	1.06234	1.01746	1.04686	1.06456	1.05428	1.02709	1.07502	1.05747	1.05851	1.1052	1.31593		1.19911	1.01841	1.0157	1.06001	1.03715	1.05685	1.01746	1.08781	0.990774	1.04541	1.23022	1.13458	1.07651	1.02062
	2	1.32962	1.30937	1.02008	1.06381	3.45125	1.29721	1.34499	1.54874	1.21842	1.06181	1.0528	1.13385		1.36718	1.03134	1.0848	1.07784	1.1003	1.02008	1.01661	1.07159	1.12369	1.06722	1.04502	1.1246	1.11695	1.12364	1.094	1.11041	1.09563	1.09596	1.16999	1.41167		1.23827	1.07279	1.0517	1.14597	1.03896	1.11198	1.07784	1.1627	1.17304	1.10438	1.4184	1.32522	1.11508	1.00005
	2.25	1.46599	1.53536	1.02961	1.17456	3.68686	1.2638	1.51853	1.85171	1.34241	1.05036	1.33846	1.59657		1.58976	1.053	1.14393	1.1166	1.1579	1.02961	1.03184	1.06702	1.16254	1.06642	1.1214	1.20191	1.23634	1.21266	1.17217	1.18548	1.16369	1.13903	1.29801	1.70487		1.26176	1.02226	1.06254	1.17855	1.02464	1.20512	1.08536	1.27192	1.20555	1.11504	1.44784	1.31215	1.17364	1.00809
	2.5	1.70271	1.75705	1.10707	1.2026	3.18661	1.52744	1.78136	2.24206	1.49639	1.06419	1.44664	1.87444		1.88289	1.09552	1.22065	1.2016	1.28852	1.10707	1.09395	1.12564	1.24582	1.12522	1.16329	1.31142	1.28551	1.29359	1.25716	1.26641	1.21775	1.20045	1.37737	2.06755		1.48137	1.07243	1.14169	1.28158	1.07457	1.3024	1.14308	1.40017	1.54909	1.2218	1.85166	1.67904	1.24928	1.03671
	2.75	1.9966	1.94679	1.13246	1.27205	3.53944	1.79692	2.08244	2.58052	1.67726	1.07029	1.48661	2.05596		2.14578	1.12398	1.32319	1.24994	1.37909	1.13246	1.1274	1.12832	1.32198	1.13065	1.25037	1.4298	1.42591	1.39618	1.34895	1.36376	1.28078	1.29813	1.51167	2.56586		1.61769	1.06181	1.16583	1.41676	1.07709	1.4222	1.21948	1.55716	1.6039	1.33872	1.96606	1.75442	1.35694	1.08446
	3	2.3996	2.43204	1.18357	1.3762	5.26862	2.06501	2.59493	3.25583	1.9517	1.12384	1.87399	2.75899		2.71587	1.21016	1.46716	1.35883	1.52027	1.18357	1.20399	1.22905	1.45629	1.23146	1.378	1.60724	1.5775	1.55262	1.49012	1.48822	1.39548	1.41412	1.72014	3.08502		1.88509	1.11185	1.24141	1.54372	1.11732	1.54103	1.24454	1.71246	1.82515	1.40133	2.28409	2.01228	1.44713	1.09166
	3.25	2.69098	2.76242	1.27725	1.47651	3.31493	2.34529	2.89365	3.78465	2.20004	1.15793	2.06638	3.2245		3.12677	1.28852	1.60677	1.45777	1.71947	1.27725	1.29461	1.29236	1.5829	1.29268	1.50462	1.84523	1.74268	1.74218	1.67892	1.62926	1.51683	1.54736	1.93315	3.70667		2.02922	1.15552	1.31648	1.65516	1.14715	1.68503	1.3371	1.90564	2.05272	1.56369	2.55549	2.32469	1.54214	1.07666
	3.5	3.0884	3.30625	1.39116	1.59646	3.79265	2.73628	3.45927	4.41291	2.56383	1.24848	2.44218	3.74484		3.72946	1.36711	1.74673	1.56303	1.92007	1.39116	1.41127	1.43435	1.76903	1.43718	1.67992	2.07356	1.95077	1.91849	1.85795	1.79368	1.63431	1.67646	2.18442	0		0	1.20853	1.427	1.87123	1.23406	1.88172	1.43882	2.17457	2.34769	1.74567	2.92625	2.65749	1.6789	1.11532
	3.75	3.63358	3.89618	1.46425	1.77813	4.44662	3.32958	4.02928	5.09359	2.92073	1.364	2.8358	4.58169		4.29889	1.49284	1.93322	1.73783	2.11085	1.46425	1.52449	1.4573	1.90618	1.46167	1.89509	2.42917	2.18549	2.20164	2.13392	2.00899	1.82438	1.85322	2.47678	5.08681		2.62198	1.29991	1.53809	2.09994	1.28623	2.04399	1.6275	2.46134	2.77272	1.98467	3.30537	3.11264	1.85006	1.21654
	4	4.17205	4.56079	1.54132	1.90027	5.15264	3.93122	4.65983	5.80762	3.30025	1.52885	3.3867	5.57735		4.94055	1.62622	2.11984	1.92047	2.34021	1.54132	1.64613	1.50666	2.06069	1.51048	2.06191	2.70541	2.36279	2.40909	2.33376	2.18211	1.96094	1.99888	2.7529	5.90219		2.98419	1.4021	1.64174	2.37798	1.36438	2.28793	1.84075	2.81696	3.18696	2.27802	3.84064	3.59256	2.00531	1.27777
	4.25	4.4739	4.97461	1.70206	2.04844	3.81427	4.21198	5.15945	6.41712	3.69895	1.66257	3.70308	6.09148		5.49259	1.74737	2.26952	2.04473	2.59899	1.70206	1.84067	1.64677	2.26824	1.65088	2.25496	2.97598	2.60764	2.58833	2.5124	2.4272	2.0934	2.16035	3.02572	6.65984		3.32167	1.52987	1.78371	2.59951	1.4743	2.60507	2.15187	3.23369	3.79029	2.55829	4.28842	4.11904	2.18478	1.33267
	4.5	5.11345	5.56576	1.75424	2.23434	6.79384	5.04398	5.93333	6.96526	4.05449	1.8308	4.11197	6.83719		6.07838	1.90464	2.47353	2.22541	2.7779	1.75424	1.92702	1.77358	2.47077	1.77499	2.47369	3.30198	2.83784	2.88331	2.79164	2.61482	2.2884	2.32512	3.32776	7.42667		3.76757	1.64494	1.93335	2.84249	1.57964	2.85384	2.32019	3.6422	4.31046	2.85331	4.791	4.74019	2.34509	1.30008
	4.75	5.47936	6.19756	1.85562	2.36345	6.08721	5.44318	6.43981	7.63725	4.46433	2.02742	4.51174	7.52769		6.66555	2.0484	2.6459	2.39225	3.01931	1.85562	2.09197	1.78782	2.60542	1.79405	2.64726	3.60212	3.01126	3.09275	3.01215	2.86093	2.40964	2.49081	3.62334	8.24953		4.20537	1.81153	2.10277	3.17679	1.72867	3.14956	2.71684	4.07536	4.86696	3.18653	5.31108	5.42053	2.54864	1.43927
	5	6.01789	6.92865	2.00668	2.56239	6.12858	6.02229	7.07597	8.49922	4.94487	2.33431	5.14844	8.59578		7.33792	2.22681	2.85225	2.57874	3.27332	2.00668	2.2887	2.00018	2.86034	2.00484	2.8719	3.95425	3.26391	3.3486	3.25945	3.09919	2.58169	2.66068	3.92657	8.95175		4.55613	1.92907	2.26821	3.49516	1.86826	3.44441	2.99199	4.52266	5.52124	3.51591	5.79114	6.04532	2.72146	1.35431
	5.25	6.54737	7.5401	2.09765	2.75491	7.7561	6.7315	7.73796	9.1888	5.32871	2.66245	5.63227	9.34933		7.88333	2.34383	3.00051	2.71632	3.47511	2.09765	2.40926	2.08776	3.03162	2.09022	3.08066	4.3029	3.5164	3.62547	3.53687	3.34956	2.79086	2.80654	4.24749	9.64599		4.92328	2.11541	2.46089	3.71184	2.0191	3.76365	3.33638	5.00129	6.17276	3.8912	6.22992	6.58414	2.91566	1.46708
	5.5	6.98882	8.25335	2.19388	2.97665	8.81053	7.25287	8.38406	9.83941	5.79798	3.01894	5.99002	10.1062		8.50607	2.53789	3.21838	2.92697	3.70796	2.19388	2.57664	2.18246	3.23214	2.18795	3.31368	4.65956	3.79095	3.87403	3.78281	3.59958	2.9785	3.0141	4.55682	10.4063		5.26974	2.34158	2.6329	4.12347	2.19708	4.07124	3.78963	5.48525	6.87446	4.2994	6.91474	7.5213	3.09445	1.39138
	5.75	7.54902	8.95406	2.31203	3.09837	10.2266	7.91876	9.04584	10.6828	6.22154	3.36489	6.64607	10.9873		9.17934	2.7063	3.38288	3.0869	3.90715	2.31203	2.72803	2.29268	3.42349	2.29884	3.50047	4.9828	3.9897	4.14492	4.05436	3.87215	3.15057	3.15971	4.86065	11.2097		5.85729	2.5111	2.84833	4.40132	2.38545	4.42106	4.16911	6.01553	7.67716	4.7471	7.50735	8.41708	3.3028	1.42991
	6	8.0477	9.52642	2.4373	3.29735	11.147	8.54966	9.67074	11.1423	6.58914	3.70662	6.95426	11.5578		9.75477	2.8596	3.5603	3.27627	4.14454	2.4373	2.91141	2.38464	3.58802	2.39858	3.72685	5.32359	4.22925	4.34777	4.28192	4.12476	3.29879	3.33125	5.1832	11.9588		6.25618	2.70328	3.04094	4.67675	2.57943	4.66371	4.50928	6.46171	8.26024	5.09927	8.09049	9.13423	3.47934	1.48544
	6.25	8.34923	10.2369	2.53846	3.47179	11.0985	8.91293	10.1716	11.9381	7.04154	4.11873	7.54691	12.5897		10.4284	3.04265	3.72492	3.44372	4.37342	2.53846	3.07783	2.51642	3.79101	2.52482	3.92307	5.65506	4.45562	4.57645	4.51653	4.32774	3.48271	3.51204	5.50221	12.6391		6.59131	2.93113	3.27624	5.07168	2.81095	5.06064	5.03831	7.02909	9.18703	5.61096	8.75055	10.1161	3.7145	1.56473
	6.5	8.90184	10.893	2.62628	3.69692	12.4127	9.57396	10.9628	12.7882	7.53741	4.53902	8.02675	13.362		11.1172	3.20055	3.8994	3.61088	4.61268	2.62628	3.24827	2.64654	3.99861	2.65653	4.14138	6.01101	4.72313	4.86218	4.79361	4.60294	3.66943	3.69414	5.78669	13.5173		7.11341	3.14788	3.49363	5.40872	3.04448	5.36122	5.48132	7.51354	9.79857	6.01302	9.32026	10.785	3.89285	1.57505
	6.75	9.44574	11.4628	2.75277	3.86309	14.6353	10.2899	11.7178	13.4428	7.92248	4.92656	8.43895	14.1149		11.6328	3.35832	4.06006	3.77461	4.89428	2.75277	3.42048	2.75457	4.20373	2.76811	4.33342	6.36644	4.92818	5.08897	5.03233	4.86048	3.81536	3.84731	6.11529	14.2401		7.47319	3.30879	3.70345	5.63809	3.25691	5.66885	5.96069	8.00638	10.5755	6.41919	9.81619	11.5116	4.05362	1.55957
	7	9.96268	12.2058	2.87788	4.08283	16.0069	10.8094	12.326	14.1989	8.43394	5.38092	8.97386	15.0005		12.3124	3.54338	4.27066	3.99051	5.12535	2.87788	3.60148	2.91861	4.4179	2.93097	4.57346	6.77603	5.22595	5.39922	5.35433	5.15378	4.0281	4.02529	6.44723	15.0684		7.87538	3.53696	3.90282	6.02352	3.47919	5.93168	6.45851	8.4655	11.5863	6.89236	10.4122	12.3278	4.24239	1.65589
	7.25	10.4347	12.7873	2.97402	4.28181	18.3478	11.3441	13.0644	14.8406	8.81931	5.82773	9.39771	15.7644		12.8837	3.67411	4.41047	4.15043	5.35292	2.97402	3.75423	2.97624	4.56277	2.98946	4.77477	7.13094	5.46245	5.67653	5.63485	5.35338	4.17715	4.19044	6.7104	15.8287		8.18393	3.71629	4.14271	6.28314	3.73404	6.26803	6.91936	8.94543	12.0757	7.27489	10.9851	13.1222	4.42031	1.75586
	7.5	10.8761	13.4567	3.10928	4.39709	19.5428	11.8415	13.6451	15.673	9.29933	6.22623	9.87027	16.5826		13.5177	3.8468	4.56068	4.31658	5.58034	3.10928	3.9243	3.10569	4.74204	3.11353	4.92773	7.39578	5.64665	5.83052	5.80202	5.54577	4.28552	4.34484	7.03299	16.4921		8.59831	3.90588	4.36198	6.62474	3.98734	6.52708	7.36151	9.42532	12.8408	7.67702	11.4128	13.6026	4.60825	1.91149
	7.75	11.377	14.0502	3.19454	4.5736	21.9215	12.397	14.4337	16.1856	9.67264	6.62088	10.2386	17.0019		14.0412	3.99263	4.7414	4.46053	5.84809	3.19454	4.10835	3.21152	4.95442	3.2206	5.1551	7.81504	5.85993	6.10441	6.10576	5.82899	4.49106	4.49948	7.33027	17.2698		8.97165	4.10732	4.56006	6.89196	4.21805	6.83325	7.9148	9.94976	13.7089	8.14756	12.1426	14.6026	4.82138	1.99628
	8	11.7911	14.7851	3.25181	4.8251	23.5758	12.8296	15.0298	17.0082	10.1842	7.0979	10.7085	18.0127		14.7952	4.1964	4.95128	4.68542	6.06122	3.25181	4.24065	3.27475	5.11158	3.28709	5.38499	8.259	6.18758	6.41378	6.43367	6.08791	4.6871	4.68623	7.69161	18.0909		9.4175	4.28991	4.78651	7.23343	4.47599	7.12943	8.51738	10.4878	14.5776	8.61304	12.6077	15.3159	4.96024	2.01005
	8.25	12.2568	15.5548	3.3669	5.02343	24.3511	13.3702	15.7657	17.89	10.6904	7.57983	11.2922	19.0001		15.3698	4.34004	5.08922	4.84896	6.32057	3.3669	4.40897	3.3725	5.28285	3.38686	5.56568	8.59312	6.42673	6.63321	6.65925	6.32998	4.81902	4.87236	7.98342	18.9177		9.77753	4.53541	5.00493	7.54834	4.75181	7.40965	8.98831	10.9491	15.3266	8.98828	13.1904	16.1242	5.13705	2.16524
	8.5	12.7084	16.2024	3.50333	5.23343	25.8022	13.8619	16.413	18.4851	11.0923	8.07663	11.6789	19.7596		15.9785	4.48622	5.27684	5.0519	6.55569	3.50333	4.5994	3.54842	5.47622	3.56041	5.77903	8.95089	6.67006	6.86739	6.92311	6.57165	4.96325	5.01818	8.28748	19.5977		10.1155	4.67786	5.19676	7.82668	4.98077	7.65976	9.52788	11.4301	16.0407	9.38849	13.6615	16.6197	5.32732	2.54204
	8.75	13.2383	16.7082	3.54522	5.33896	27.7695	14.359	17.1358	19.1809	11.5177	8.50591	12.1248	20.334		16.569	4.67921	5.45512	5.19645	6.76808	3.54522	4.72924	3.59279	5.62806	3.60899	5.97705	9.31579	6.90925	7.12055	7.20259	6.79805	5.13939	5.18434	8.61466	20.4023		10.5	4.86247	5.41069	8.18509	5.244	7.88452	10.0515	11.8752	16.6494	9.72317	14.0723	17.2453	0	-4.30516
	9	13.7616	17.4005	3.65043	5.5691	30.572	14.8943	17.846	19.9357	12.064	9.00749	12.6215	21.3092		17.287	4.82941	5.62817	5.35262	7.04343	3.65043	4.91	3.6551	5.81047	3.67445	6.21077	9.72294	7.18213	7.37573	7.48487	7.05278	5.31551	5.36691	8.93656	21.3491		10.8995	5.0983	5.67534	8.54417	5.51738	8.22927	10.6327	12.3814	17.4623	10.194	14.6703	18.132	5.6595	3.00512
	9.25	14.2375	18.0403	3.77399	5.72201	32.5454	15.4492	18.57	20.6568	12.511	9.47423	13.0004	22.2474		17.9167	5.05777	5.85661	5.5581	7.32661	3.77399	5.11732	3.84509	6.07135	3.86133	6.43831	10.1074	7.4582	7.63028	7.77377	7.30116	5.49742	5.546	9.25447	21.8869		11.0791	5.32125	5.91118	8.88524	5.79893	8.52898	11.2488	12.8745	18.3107	10.6554	15.2686	18.9844	5.85012	3.36561
	9.5	14.5871	18.3853	3.84531	5.8961	33.3046	15.7631	19.1715	21.0992	12.863	9.88884	13.1479	22.4702		18.3329	5.1835	5.99711	5.71557	7.56868	3.84531	5.26063	3.87312	6.20349	3.89116	6.63886	10.4913	7.71436	7.90491	8.09058	7.50145	5.67151	5.69623	9.54784	22.8768		11.5878	5.48753	6.12965	9.19119	6.05366	8.81221	11.8291	13.3675	19.1964	11.1361	15.9574	19.9258	6.02901	3.88364
	9.75	14.9603	19.1197	3.92815	6.00769	34.7959	16.1702	19.8599	21.8514	13.3834	10.4261	13.6127	23.4628		18.9952	5.33842	6.12889	5.85555	7.80663	3.92815	5.42467	3.94142	6.33744	3.96051	6.8009	10.7921	7.91985	8.13094	8.3539	7.73816	5.81497	5.83172	9.84022	23.6146		11.8352	5.75904	6.42012	9.58149	6.38087	9.08063	12.4027	13.7927	19.9378	11.5536	16.3894	20.527	6.17904	4.27899
	10	15.4251	19.8849	4.02753	6.21402	35.4337	16.5399	20.5471	22.7624	13.9237	10.9955	14.2475	24.3468		19.7687	5.54022	6.35752	6.09864	8.10072	4.02753	5.62347	4.13411	6.59691	4.15506	7.05294	11.1655	8.21409	8.37423	8.62347	7.96049	5.99575	6.0103	10.1355	24.5078		12.3029	5.8892	6.59931	9.73537	6.62502	9.29395	12.8346	14.1819	20.3772	11.858	16.7524	21.0188	6.31748	4.62801
	10.25	15.7765	20.2322	4.05027	6.31541	37.5538	17.0912	21.0971	22.9813	14.2146	11.4218	14.3495	24.5649		20.1314	5.63322	6.44158	6.21263	8.27181	4.05027	5.73958	4.14124	6.69731	4.16083	7.18812	11.4262	8.39801	8.57406	8.83567	8.15169	6.09536	6.13176	10.4058	25.2024		12.6297	6.09756	6.85084	10.0494	6.88291	9.56768	13.4983	14.6544	21.2173	12.3328	17.3468	0*	6.5101	5.15181
	10.5	16.1992	20.8921	4.18886	6.40403	39.4441	17.4389	21.7841	23.7145	14.6997	11.9126	14.8671	25.3922		20.7915	5.84033	6.64566	6.4087	8.54037	4.18886	5.95633	4.27941	6.89362	4.30248	7.37205	11.7917	8.61713	8.82929	9.15895	8.36334	6.27414	6.24971	10.6736	25.8957		12.9174	6.25957	7.0531	10.2722	7.17326	9.76492	13.9953	15.0095	21.781	12.6402	17.8682	0*	6.63223	5.65669
	10.75	16.5442	21.4355	4.2368	7.03081	40.2795	17.8047	22.3966	24.2996	15.1291	12.3946	15.2192	26.1587		21.4238	5.96795	6.77409	6.51726	8.74472	4.2368	6.09489	4.30936	7.02854	4.33026	7.5921	12.172	8.8807	9.08599	9.40915	8.6081	6.42684	6.41465	10.9754	26.752		13.2057	6.46442	7.32319	10.6007	7.47448	10.1328	14.6481	15.5614	22.7749	13.1527	18.4045	23.3256	6.82446	6.08019
	11	16.9883	22.1044	4.36049	7.12875	43.0327	18.2025	23.0952	25.0296	15.5931	12.9444	15.6707	26.9864		22.0782	6.16171	6.96373	6.73068	9.02065	4.36049	6.28539	4.41656	7.22903	4.43582	7.80574	12.5227	9.11401	9.31065	9.69453	8.77285	6.59136	6.53446	11.2452	27.4063		13.43	6.60347	7.47073	10.7464	7.69766	9.35153	13.995	15.2025	21.4221	12.698	16.933	20.9965	6.97971	6.71564
[truncated: 69 more columns]

## Sheet: Fig5d
Fig5d Obox5 rates
	Con MO		Dazl MO
	GV	GVBD	GV	GVBD
Exp1	0.0546	0.5021	0.0213	0.2346
	0.0224	0.3841	0.0157	0.2869
	0.0349	0.3799	0.0085	0.3223
	0.0379	0.5209	0.008	0.1365
	0.0626	0.6746	0.0169	0.2944
	0.0252	0.3982	0.0123	0.1888
	0.0077	0.4491	0.0154	0.1968
	0.0091	0.3637	0.0254	0.1716
	0.0155	0.6135	0.0116	0.242
	0.029	0.4079	0.0311	0.2216
	0.0139	0.4472
Exp2	0.0259	0.3564	0.0174	0.1643
	0.0339	0.46	0.0101	0.1999
	0.0198	0.3817	0.0135	0.2435
	0.0066	0.4347	0.0108	0.1976
	0.041	0.3875	0.0219	0.2985
	0.0083	0.3805	0.0122	0.2169
	0.0168	0.4292	0.0163	0.2071
	0.0259	0.4437	0.0093	0.1905
	0.0248	0.4299	0.024	0.2796
			0.0092	0.1766
			0.014	0.2381
			0.0057	0.2247
Exp3	0.0153	0.4119	0.0444	0.2068
	0.0292	0.4446	-0.0062	0.3134
	0.0244	0.3462	0.0423	0.3439
	0.0315	0.4173	0.0222	0.4918
	0.0252	0.3523	0.0393	0.4708
	0.0363	0.4715	0.0836	0.401
	0.051	0.5199	0.014	0.4408
			0.0392	0.4234
			0.0817	0.4706
			0.085	0.6284
			0.0373	0.3922
			0.0267	0.3332
			0.0041	0.4765
			0.0286	0.2946
			-0.0147	0.2018

## Sheet: Fig5e
Fig5e Cenpe
		Con MO																																						Dazl MO
		Exp1										Exp2											Exp3																	Exp1
	0.5	0.996498	0.957601	0.97286	0.946938	0.965371	0.971286	0.961001	0.953298	0.966033		0.954376	0.954376	0.97461	1.06044	0.984842	0.963297	0.970629	0.972614	0.930788	0.971379		0.975132	0.971991	0.966383	0.969825	0.969206	0.976824	0.972999	0.980005	0.98074	0.96573	1.0028	1.0024	1.002	1.0001	1.0019	1.0021		0.912595	0.960479	0.970319	0.965606	0.937019	0.955728	0.952864	0.961848	0.987345	0.964636
	1	0.982999	0.982386	0.98193	1.00394	0.99915	0.992331	1.01469	1.01191	0.992041		1.00383	1.00383	0.989455	0.979154	0.992749	0.990657	1.00467	0.996103	0.981472	0.992094		0.987624	0.99095	0.990949	0.991975	0.990565	0.99297	0.97728	0.987688	0.994249	0.993171	1.0055	1.02	1.0288	1.0265	1.0439	1.0298		0.99891	0.98091	0.982213	0.981131	0.991173	0.980709	1.00511	0.982281	0.98558	0.987756
	1.5	0.993456	1.00841	1.00227	1.00717	1.01547	0.999266	1.00398	0.993065	1.00827		1.01095	1.01095	1.00264	0.969892	1.00175	1.00974	1.00524	1.00736	1.02487	1.00372		1.0093	1.00664	1.00542	1.00566	1.00648	1.00001	1.00279	1.00319	0.996299	1.01068	1.0209	1.0602	1.0656	1.0405	1.0745	1.0611		1.02433	1.00987	1.00326	1.00918	1.01783	1.01604	1.02215	1.00484	0.993812	1.00668
	2	1.02705	1.0516	1.04294	1.04196	1.02001	1.03712	1.02033	1.04173	1.03365		1.03085	1.03085	1.0333	0.990517	1.02065	1.0363	1.01946	1.02392	1.06287	1.0328		1.02794	1.03042	1.03725	1.03254	1.03375	1.03019	1.04693	1.02912	1.02871	1.03042	1.0524	1.106	1.1023	1.0778	1.1244	1.1018		1.06416	1.04874	1.04421	1.04408	1.05398	1.04752	1.01988	1.05103	1.03326	1.04092
	2.5	1.07648	1.09751	1.0846	1.0825	1.03276	1.06302	1.04994	1.09074	1.0695		1.05785	1.05785	1.08207	1.03893	1.04884	1.07783	1.06711	1.06486	1.11229	1.0779		1.05299	1.06812	1.08803	1.06569	1.07398	1.07829	1.10379	1.06282	1.0846	1.08544	1.1031	1.1662	1.1511	1.1476	1.1978	1.1657		1.09875	1.08891	1.08887	1.09581	1.09511	1.0916	1.07752	1.10426	1.10698	1.08464
	3	1.11119	1.12532	1.13433	1.13673	1.0367	1.10232	1.07487	1.13305	1.09042		1.05955	1.05955	1.11993	1.06567	1.06489	1.09222	1.0537	1.10269	1.15979	1.11704		1.07541	1.10568	1.13591	1.09491	1.10172	1.1012	1.13979	1.07954	1.11558	1.11734	1.1505	1.2186	1.203	1.2078	1.2411	1.228		1.12206	1.11427	1.13916	1.14813	1.12002	1.12234	1.09768	1.16651	1.16773	1.10988
	3.5	1.13123	1.15077	1.1746	1.17209	1.04738	1.14202	1.09065	1.19959	1.12954		1.07536	1.07536	1.15272	1.10358	1.07998	1.12946	1.04205	1.14024	1.21784	1.14993		1.10288	1.13571	1.18004	1.12769	1.13061	1.11846	1.16238	1.10328	1.12006	1.12511	1.2059	1.2795	1.2538	1.2639	1.2958	1.2896		1.14819	1.13106	1.18585	1.1962	1.1399	1.13282	1.1143	1.21123	1.1946	1.1473
	4	1.16706	1.20884	1.24303	1.23213	1.06859	1.21427	1.13494	1.27903	1.20213		1.09492	1.09492	1.19357	1.17214	1.11343	1.19551	1.06229	1.19334	1.30323	1.1765		1.12938	1.166	1.21167	1.15542	1.16724	1.13257	1.20715	1.12345	1.14361	1.15221	1.2602	1.3403	1.2904	1.3252	1.3362	1.348		1.20361	1.18987	1.24742	1.26537	1.18698	1.16423	1.14552	1.27021	1.20043	1.21462
	4.5	1.20275	1.25181	1.27423	1.26977	1.09179	1.26185	1.16249	1.35189	1.26215		1.11154	1.11154	1.22821	1.22383	1.13584	1.25945	1.08188	1.2245	1.38053	1.23719		1.19087	1.21692	1.27816	1.22565	1.23705	1.18098	1.28918	1.17787	1.20965	1.17616	1.3137	1.4106	1.35	1.3849	1.3939	1.4151		1.25037	1.26166	1.30875	1.33022	1.05583	1.19413	1.16819	1.33214	1.24055	0
	5	1.25775	1.33287	1.32846	1.34584	1.11752	1.35741	1.19305	1.46559	1.33234		1.13711	1.13711	1.27426	1.28447	1.17052	1.3438	1.119	1.26938	1.46329	1.28011		1.25118	1.25912	1.32796	1.28308	1.28214	1.20638	1.3312	1.2089	1.25672	1.20398	1.373	1.4785	1.4039	1.4561	1.4693	1.4967		1.30922	1.32834	1.36806	1.39371	1.26624	1.22525	1.19135	1.38587	1.31624	1.32004
	5.5	1.31035	1.3934	1.38201	1.3967	1.17325	1.42605	1.21041	1.56047	1.40631		1.17059	1.17059	1.3208	1.34984	1.19638	1.42161	1.17181	1.32384	1.54294	1.32316		1.31755	1.29839	1.37989	1.33065	1.32953	1.23424	1.37101	1.23091	1.28847	1.21143	1.4335	1.5577	1.4625	1.5142	1.533	1.5648		1.34708	1.385	1.41228	1.43751	1.31757	1.252	1.21715	1.43723	1.34849	1.37119
	6	1.35017	1.43886	1.41977	1.42784	1.1504	1.47241	1.23119	1.62926	1.4488		1.16793	1.16793	1.34929	1.37546	1.21027	1.4823	1.17852	1.35066	1.5917	1.34759		1.36238	1.32245	1.40015	1.3565	1.3518	1.24319	1.39949	1.24467	1.31486	1.24485	1.5273	1.6682	1.5618	1.6207	1.6403	1.6659		1.38922	1.43561	1.45519	1.49157	1.35704	1.29507	1.27968	1.47891	1.43714	1.41172
	6.5	1.39083	1.47673	1.46314	1.47212	1.17053	1.52749	1.23997	1.70126	1.5189		1.17678	1.17678	1.37938	1.42138	1.22046	1.54173	1.19272	1.37895	1.64542	1.37399		1.41363	1.35679	1.43762	1.39004	1.38962	1.26536	1.41792	1.26041	1.33299	1.25103	1.6121	1.7726	1.6402	1.7151	1.7189	1.7653		1.44285	1.49366	1.49978	1.55063	1.41117	1.35841	1.33324	1.53187	1.55888	1.46485
	7	1.3961	0	1.47069	1.46607	0	1.54642	0	0	0		0	0	1.37098	0	0	0	0	0	0	0		0	0	0	0	0	1.37716	1.41815	1.25149	1.33731	1.2767	1.6809	1.8628	1.6905	0	0	0		1.47796	1.52345	1.51684	1.58279	1.45858	1.40971	1.38251	1.56592	1.63283	1.51307
	7.5	1.4973	1.57937	1.56628	1.57147	1.20415	1.65433	1.27391	1.82746	1.63036		1.19507	1.19507	1.45641	1.50302	1.25317	1.64503	1.22319	1.4451	1.74433	1.44712		1.52763	1.42321	1.52717	1.46972	1.46184	1.3086	1.5111	1.31194	1.42283	1.30469	1.7591	1.9776	1.7668	1.8949	1.8607	1.9432		1.54682	1.60305	1.59105	1.66393	1.51202	1.49806	1.45443	1.63393	1.74306	1.55773
	8	0	0	0	0	0	1.66031	1.36333	1.91797	1.72448		1.22711	0	0	0	0	0	1.2602	1.50202	0	1.53251		0	1.48729	1.55459	1.53339	1.48038	1.33824	0	1.32349	0	1.33543	1.8335	0	1.8305	1.9942	1.9291	0		1.58335	1.61434	0	0	0	1.5501	1.48178	0	1.75902	0
	8.5	0	0	0	0	0	0	0	0	0		0	0	0	0	0	0	0	0	0	0		0	0	0	0	0	0	1.57665	1.34571	1.48765	0	1.9024	0	1.9034	0	0	0		0	0	0	0	1.60706	0	0	0	0	1.64749
	9	1.60506	1.67579	1.68026	1.7149	1.26299	1.82295	1.32429	2.02387	1.78382		1.21279	1.21279	1.56977	1.61931	1.29421	1.78261	1.2855	1.54363	1.88782	1.55484		1.66604	1.50315	1.64993	1.5689	1.57054	1.35485	0	0	0	1.33542	1.962	2.2633	1.9796	2.1456	2.0833	2.1801		1.608	1.67824	1.6412	1.75032	1.62094	1.63723	1.51893	1.69538	1.87992	1.66082
	9.5	1.62897	1.69807	1.69362	1.74921	1.29069	1.86686	1.32836	2.05637	1.82408		1.2271	1.2271	1.60744	1.65475	1.3027	1.8141	1.3062	1.57648	1.93658	1.56617		1.69132	1.50734	1.67406	1.57875	1.59001	1.35857	1.6414	1.37103	1.5599	1.39889	2.0437	2.3755	2.0631	2.2435	2.1686	2.2782		1.70236	1.78441	1.73211	1.85732	1.66554	1.74304	1.59258	1.78506	1.99647	1.71659
	10	1.66732	1.73241	1.73091	1.7937	1.30725	1.92175	1.33983	2.12857	1.86195		1.20912	1.20912	1.62334	1.67748	1.29633	1.82893	1.30971	1.59634	1.97095	1.60325		1.74856	1.53752	1.72217	1.6145	1.6256	1.37933	1.67016	1.38251	1.59377	1.38925	2.1077	2.4853	2.1551	2.3329	2.2869	2.3762		1.73988	1.8268	1.77503	1.89326	1.70138	1.80259	1.60211	1.82398	2.0368	1.76059
	10.5	1.70544	1.77357	1.77866	1.84989	1.3732	1.98851	1.35436	2.20636	1.92371		1.20696	1.20696	1.67185	1.72119	1.31329	1.88687	1.3306	1.63809	2.02733	1.64413		1.80063	1.56846	1.76733	1.65599	1.66184	1.40146	1.7072	1.39625	1.62493	1.40812	2.1803	2.5821	2.2365	2.424	2.4014	2.4699		1.7868	1.89684	1.82675	1.96893	1.76001	1.88961	1.68884	1.88685	2.19923	1.81176
	11	1.73046	1.80158	1.80562	1.88176	1.45149	2.03752	1.35646	2.22782	1.97971		1.23353	1.23353	1.71333	1.77267	1.32587	1.92938	1.3592	1.68218	2.08409	1.68652		1.86371	1.6052	1.82962	1.69581	1.71375	1.43182	1.7458	1.42003	1.66834	1.39995	2.2418	2.6721	2.3229	2.5022	2.585	2.5471		1.83356	1.95589	1.85908	2.0207	1.79699	1.95653	1.74046	1.92585	2.28965	1.86227
	11.5	1.75849	1.83421	1.84651	1.91973	1.50943	2.09322	1.36601	2.28352	2.02633		1.21888	1.21888	1.7382	1.79906	1.32427	1.9613	1.37113	1.7068	2.12256	1.71504		1.91014	1.62528	1.86683	1.72281	1.73048	1.43641	1.77149	1.43235	1.69347	1.42207	2.2817	2.7506	2.3835	2.5742	2.6162	2.6154		1.88007	2.0101	1.90445	2.06738	1.84042	2.02114	1.76944	1.97167	2.36987	1.90356
	12	1.79353	1.87012	1.89191	1.9756	1.56661	2.15964	1.37379	2.34557	2.08081		1.21415	1.21415	1.77545	1.83651	1.32853	1.99613	1.38671	1.73711	2.16838	1.75208		1.96092	1.65031	1.91972	1.76315	1.76874	1.43711	1.82479	1.45423	1.73746	1.46782	2.3457	2.8305	2.4116	2.6386	2.6812	2.6793		1.9403	2.08441	1.95946	2.13374	1.90119	2.09943	1.81767	2.02414	2.46543	1.9615
	12.5	1.83396	1.91774	1.94884	2.03459	1.62041	2.23313	1.3942	2.42683	2.14471		1.21966	1.21966	1.81748	1.88124	1.33993	2.04573	1.43441	1.7771	2.23081	1.79623		2.02193	1.68125	1.96892	1.80042	1.81038	1.45227	1.8552	1.46508	1.76784	1.48826	2.3886	2.9218	2.4537	2.722	2.7596	2.7468		1.9804	2.13331	2.00139	2.18301	1.98857	2.16216	1.84462	2.06712	2.55507	2.00638
	13	1.84898	1.93943	1.97701	2.06893	1.68087	2.27886	1.40023	2.47133	2.19803		1.22339	1.22339	1.84954	1.9236	1.34002	2.0824	1.48415	1.80963	2.26782	1.81343		2.06956	1.69915	2.01346	1.82787	1.84031	1.47022	1.9546	1.47727	1.79556	1.52431	2.4326	3.0102	2.4662	2.779	2.8532	2.8043		2.01175	2.17998	2.04538	2.22584	2.08869	2.22826	1.86492	2.10299	2.62381	2.04836
	13.5	1.87774	1.97506	2.01973	2.11585	1.73042	2.34592	1.39521	2.52598	2.25991		1.22075	1.22075	1.87663	1.96093	1.34157	2.12836	1.51786	1.84481	2.31584	1.86178		2.12369	1.72964	2.0651	1.86505	1.87457	1.4907	1.95085	1.48535	1.81362	1.55095	2.3555	3.0668	2.4842	2.8406	2.9083	2.8793		2.0508	2.23761	2.08394	2.27712	2.20049	2.31133	1.92238	2.14712	2.74374	2.10682
	14	1.90137	2.02193	2.08862	2.1937	1.79305	2.43057	1.40451	2.60884	2.33502		1.23195	1.23195	1.92482	2.02675	1.35178	2.18417	1.5436	1.88639	2.37605	1.90554		2.19052	1.76724	2.11771	1.89812	1.91322	1.52503	2.00493	1.51103	1.864	1.56986	2.5131	3.1559	2.5213	2.9096	2.9797	2.937		2.1102	2.32264	2.14214	2.3522	2.32543	2.40965	1.98538	2.20251	2.86994	2.16804
	14.5	1.92946	2.04281	2.11569	2.22927	1.88241	2.48057	1.39151	2.64863	2.39723		1.25842	1.25842	1.95826	2.08123	1.35217	2.24318	1.57602	1.97488	2.43423	1.9435		2.23875	1.79279	2.15912	1.92387	1.94009	1.54357	2.05574	1.5271	1.90023	1.59333	2.5665	3.2658	2.5551	2.9181	3.0723	2.98		2.1495	2.38279	2.19275	2.39964	2.42828	2.49483	2.04195	2.25547	3.00321	2.21732
	15	1.94282	2.05476	2.13722	2.26026	1.91888	2.52265	1.37618	2.66902	2.44341		1.26264	1.26264	1.97457	2.1115	1.34265	2.26726	1.57403	1.97786	2.45551	1.96471		2.27755	1.80214	2.18665	1.93592	1.95062	1.56088	2.07509	1.52243	1.92529	1.60484	2.6201	3.3436	2.5845	3.0356	3.1546	3.0862		2.18257	2.43425	2.22654	2.43856	2.4929	2.56414	2.07114	2.2938	3.11774	2.25078
[truncated: 28 more columns]

[truncated: 33 more sheets: Fig5f, Fig6a, Fig6b, Fig6c, Fig6d, Fig6e, f, Fig7a, c, e, Fig7b, Fig8b, Fig8c, Fig8 d, Fig8 e, Fig8 f, Fig8g, Fig9b, Fig9c , Fig9d, Fig9e, SupFig1, SupFig 2 …]
